# Supplementary material for: Interaction between BEND5 and RBPJ suppresses breast cancer growth and metastasis via inhibiting Notch signaling
Source: Int J Biol Sci. 2022 Jun 27;18(10):4233–44. doi: 10.7150/ijbs.70866 (PMC9274485; doi:10.7150/ijbs.70866)
Supplement: Supplementary file 2 — Supplementary tables. [file ijbsv18p4233s2.xlsx]

## Sheet: Supplementary Table 1
gene	logFC	FDR
SPARC	7.831	8.59381e-59
LGALS12	-10.8841	1.85452e-45
MMP1	6.3469	6.35027e-44
TP53I11	-12.6204	1.0869e-43
FKBP10	7.80238	2.70118e-42
CCBE1	-7.87543	4.04442e-38
LCP1	6.05024	2.98248e-37
SYNDIG1	7.67003	7.99855e-34
IL1B	6.48131	1.0112e-33
PTPRN2	6.0755	2.59107e-32
AMPH	6.88038	6.88424e-32
KCTD15	8.57891	3.54868e-31
MAGEB2	6.59206	1.87276e-30
PADI4	8.17981	6.71969e-30
HSD3B1	-10.0318	2.91802e-28
CST1	-6.36302	5.3937e-28
GPR158	5.72246	6.80835e-28
PLCB1	6.69706	1.02953e-26
CSF3	5.21403	1.22191e-26
LINC01139	4.87204	1.49965e-26
IL13RA2	10.9132	4.22904e-26
RARRES2	-5.52836	3.10337e-25
GALNT18	-4.80106	1.78863e-24
IGSF1	9.52115	1.92857e-24
AR	4.40227	2.84346e-24
DCLK1	5.25814	2.84346e-24
CEMIP	-3.93889	7.41188e-24
PLEKHS1	-4.92511	9.87931e-24
WT1	-5.59411	9.87931e-24
TRIM29	-7.22549	1.06864e-23
DGKG	9.52808	5.39253e-23
TNFSF10	-4.21111	1.24492e-22
SPINK4	-6.40067	1.77543e-22
PAPPA	3.97317	2.71918e-22
MPP4	4.11944	3.42876e-22
ENG	4.23458	7.69538e-22
SLC13A4	5.66664	1.11693e-21
LBH	-4.2823	1.95256e-21
WDR72	5.06513	2.46094e-21
UCA1	-5.50707	4.792e-21
LINC02009	-4.30006	5.27646e-21
CLDN4	-4.0098	8.68274e-21
SOBP	5.74967	2.1362e-20
PLAAT5	-9.11352	2.51767e-20
ALOX5	-5.25856	2.71426e-20
ATP2B2	-7.61317	5.43859e-20
SORL1	-3.58912	1.54624e-19
SRGN	3.34728	1.56194e-19
TENM1	5.86482	1.63302e-19
JCAD	-3.74192	2.79854e-19
AREG	-3.68623	2.87372e-19
FMO3	4.10595	9.32654e-19
PSG1	-5.74246	2.02198e-18
MMP2	4.90629	2.58793e-18
ZBED6CL	-4.43638	2.65518e-18
TP73-AS1	-3.81945	4.2282e-18
RBM47	-3.54042	5.70205e-18
PLEKHA7	-3.28989	8.72312e-18
SUSD3	-4.28852	8.93805e-18
RTN1	4.32466	8.93805e-18
LAMA4	3.8123	1.13754e-17
LGR6	4.37143	2.21436e-17
MMP3	6.70728	1.00652e-16
TSPOAP1	-3.62669	1.11719e-16
SLAMF7	-3.83807	1.85742e-16
ADD2	5.06319	2.21799e-16
PIK3CG	4.9013	2.21947e-16
RCSD1	-3.30916	3.00167e-16
MXRA8	-3.42002	8.6606e-16
MYO1D	3.68144	1.00442e-15
FBXL7	4.60867	1.01384e-15
C6orf223	-4.82286	1.39409e-15
IL6R	4.3147	2.08955e-15
LAIR2	-5.91297	3.10427e-15
LINC00565	4.09609	3.50436e-15
CPA3	4.13841	3.50436e-15
TLR8-AS1	-4.60615	3.57586e-15
LGALS9C	6.39888	3.82325e-15
RNASE1	-6.68669	3.83737e-15
VWA5A	-5.13945	4.9662e-15
C1orf115	-6.52822	1.74397e-14
LINC00996	-8.28108	2.05911e-14
AGR2	-4.17582	2.09143e-14
SNCAIP	4.2127	2.09809e-14
ALPK2	3.59255	2.28347e-14
PRSS2	-8.39792	3.19935e-14
C2CD6	-4.73997	3.75889e-14
LINC01615	3.4085	3.75889e-14
FAM83H	-5.00262	4.81101e-14
CST4	-4.93962	5.17847e-14
SCNN1A	-3.28175	5.50296e-14
GALNT16	4.21762	6.71496e-14
MSI2	3.23885	7.44525e-14
TM4SF18	4.86432	7.62373e-14
VSTM4	-5.76991	1.31637e-13
PHGDH	3.9157	1.47303e-13
CRTAM	-4.11987	1.64864e-13
IGHV3-15	-8.06243	1.9334e-13
TMEM40	4.4558	2.05248e-13
CDH11	-2.93593	2.10363e-13
2022-03-04	2.90937	2.20792e-13
SLC16A6	3.61654	2.44837e-13
SLC16A2	3.27718	2.70115e-13
TFAP2C	2.80359	3.15422e-13
KISS1	4.11391	3.58181e-13
GRAMD1B	-4.41978	3.58181e-13
IGSF3	2.92885	3.6813e-13
IGSF9B	5.36651	3.69567e-13
GALNT9	4.6798	3.73655e-13
FOLR1	-4.53118	3.78396e-13
PBX1	-2.75647	4.94013e-13
ACKR3	-5.01773	5.12214e-13
CFP	-3.95407	5.42251e-13
TMEM98	3.94551	6.98385e-13
CLIC3	-4.31761	9.54236e-13
TNS4	-2.93396	9.75938e-13
TRBC2	-8.25939	1.01288e-12
KIR3DX1	-8.13724	1.18112e-12
ALPP	-4.21038	1.23822e-12
SPOCK1	2.99625	1.29109e-12
SALL2	-5.02008	1.32577e-12
FMOD	-5.53643	1.3306e-12
PCBP3	3.32122	1.59583e-12
GALNT14	3.94914	2.15568e-12
IGFBP2	4.81977	2.22752e-12
DUSP1	3.25661	2.70118e-12
SUSD2	-4.2597	2.99387e-12
PSG5	-3.20277	3.30535e-12
EHD3	-3.5564	3.31008e-12
RSAD2	-3.98533	3.7105e-12
LINC01748	7.94964	4.12562e-12
CLDN2	-3.02168	4.45992e-12
FGF13	4.50277	4.76244e-12
LRRC75B	-3.50484	5.64312e-12
SDHAP3	-3.52051	5.64312e-12
CASP1	3.4807	1.01279e-11
EFEMP1	-2.47786	1.28536e-11
CNKSR1	-3.71993	1.28536e-11
GYPC	4.76443	1.28536e-11
AIF1L	2.96332	1.34264e-11
AQP5	-5.00458	1.39554e-11
NELL2	3.76156	1.66962e-11
GABBR2	4.29091	1.67803e-11
SHROOM3	-2.53868	1.74453e-11
LAMA1	3.15728	1.91715e-11
HOXB-AS3	5.05983	2.12898e-11
CXCR4	-3.65776	2.53674e-11
FBLN5	3.9004	2.6036e-11
SLC1A7	-5.93296	3.10119e-11
DZIP1	3.17444	3.14861e-11
PDGFD	4.91062	3.28476e-11
IFI27	-3.27094	3.28476e-11
KCNK2	3.28547	3.28476e-11
TEX41	5.62756	3.28668e-11
TNFSF4	2.98841	3.6753e-11
DAPK1	-4.53035	3.86579e-11
PAPPA2	3.67859	4.05123e-11
ADM	2.71655	4.14984e-11
APCS	-7.63697	4.14984e-11
HTRA3	-3.82475	4.18599e-11
PARM1	2.73875	4.36387e-11
LCTL	3.37733	4.39769e-11
DUXAP9	3.2871	4.75355e-11
CX3CL1	-3.44499	5.18531e-11
DUXAP8	3.00343	5.57936e-11
DNALI1	-4.29756	5.59945e-11
GASK1B	-3.42894	5.76717e-11
C4BPB	-2.74921	6.38978e-11
RASEF	4.21677	7.70496e-11
RNF43	-3.52723	7.70496e-11
NTF3	-4.22448	9.3689e-11
MIR4697HG	4.39352	1.1825e-10
MUC1	-2.98995	1.47128e-10
SLCO4A1-AS1	2.73141	1.90297e-10
PADI3	3.39198	1.98166e-10
HSPB8	-3.77359	2.14187e-10
P2RY6	-3.71083	2.412e-10
COL1A1	2.69127	3.53639e-10
IQGAP2	3.66885	4.19714e-10
POU3F2	4.42728	4.73781e-10
CCL2	-3.89616	5.25322e-10
IGFL2-AS1	-4.68268	6.20072e-10
TUB	-2.90011	6.20072e-10
LRRC61	-3.70923	6.20072e-10
NYAP2	-5.22621	6.52753e-10
EPHB3	-2.92135	6.62797e-10
HCN2	3.53472	7.38987e-10
FAM107A	-3.7383	8.70329e-10
KAZN-AS1	3.95609	8.75955e-10
PRRX1	3.33365	9.4711e-10
NLRP3	2.53726	9.75848e-10
NEDD9	-2.94396	1.00515e-09
VSTM2L	-3.16861	1.01847e-09
NCAM2	-7.32748	1.05484e-09
GPR85	3.29535	1.05484e-09
CCDC3	-2.95258	1.16978e-09
ANO2	2.96014	1.38953e-09
LMO2	3.29142	1.4398e-09
KCNQ3	3.70244	1.51417e-09
CST6	-3.08304	1.52701e-09
RNF165	-7.58133	1.57723e-09
CYP1B1	-2.42649	1.58967e-09
SPDEF	-3.73826	1.65228e-09
PCDH1	-3.02118	1.68e-09
LINC01203	-3.9785	1.70898e-09
SAA2	-3.3635	1.8801e-09
SEMA5A	-2.9763	1.92377e-09
ADAM28	-3.65268	1.95308e-09
SIRPB1	2.9464	2.0808e-09
MUC15	6.56086	2.13401e-09
PI16	-4.55292	2.2108e-09
MAL2	-3.08362	2.35532e-09
PDE1C	2.82191	2.35552e-09
ACTG2	4.23381	2.38142e-09
LLGL2	-2.74164	2.57662e-09
HAVCR1	7.32376	2.6122e-09
FBLN1	2.63886	2.675e-09
CDK20	-3.40367	2.80956e-09
B4GALNT3	-3.33364	2.81301e-09
SESN3	-3.69608	2.94531e-09
BST2	-2.31931	3.06148e-09
ABCG1	-3.48742	3.42067e-09
CHRM3	2.74364	3.43614e-09
OVCH2	3.7871	4.0576e-09
PLAAT4	-3.25611	4.49327e-09
PPM1E	2.60242	4.54045e-09
HOXB6	4.09478	4.97605e-09
PHACTR1	2.75536	5.22525e-09
CST2	-3.42412	5.62815e-09
SLC22A18AS	3.39615	6.25878e-09
ADGRF1	-2.3109	7.08677e-09
CCN4	4.90626	7.56586e-09
ABCA1	-2.32304	8.05936e-09
SERPINB5	3.88499	8.24519e-09
TFF2	-4.98353	8.90274e-09
ANXA8L1	-2.67903	9.0673e-09
ROBO1	2.61463	1.02081e-08
GYG2	-2.70312	1.03278e-08
TRIML2	2.44318	1.08796e-08
SETBP1	3.95615	1.58739e-08
ATP8A2	2.34216	2.21242e-08
CPXM1	5.3819	2.49251e-08
SH3PXD2B	2.53942	2.50255e-08
KRTAP2-3	2.89257	2.52096e-08
GFPT2	2.27284	2.88805e-08
LNCOG	2.60613	2.96345e-08
PAPPA-AS2	3.89076	3.20503e-08
MEGF6	2.407	3.29789e-08
SHISA2	2.10254	3.41447e-08
SH3TC1	-2.79523	3.71107e-08
IGFN1	5.79878	3.85431e-08
APBB1IP	2.18772	3.85431e-08
METRNL	3.11952	3.85795e-08
PLEKHG4	-2.14394	4.19329e-08
SOST	-3.95868	4.38523e-08
LUM	-3.58381	4.86059e-08
KCNMB2-AS1	4.03641	5.22514e-08
LRMDA	4.41316	5.35306e-08
PCSK5	3.23969	5.54054e-08
ZIC2	2.16671	5.64829e-08
DENND2A	2.22063	5.64829e-08
ESM1	7.67565	6.20032e-08
COL1A2	-2.25264	6.63e-08
LINC01085	-3.0732	6.75368e-08
G2E3-AS1	3.51964	6.99981e-08
CACNG7	-4.06933	7.21531e-08
ARHGEF16	3.13727	7.31562e-08
TSPAN8	-3.29735	9.99727e-08
CD96	2.49061	1.0103e-07
SYTL3	2.49268	1.02099e-07
DACT2	-7.12825	1.03701e-07
APOBEC3G	2.30604	1.06081e-07
SERPINA1	-2.51194	1.07612e-07
PARP15	3.65062	1.0952e-07
ACTBL2	-7.00855	1.15321e-07
RAB17	-2.56715	1.22091e-07
MUC5AC	2.20632	1.32476e-07
TMEM30B	3.95103	1.66037e-07
PADI1	-2.27495	1.80701e-07
CLDN11	2.43941	1.80735e-07
CDH3	2.75082	1.82806e-07
KNDC1	-4.63228	1.8705e-07
SLC14A1	-5.22319	1.92811e-07
PLXNA4	-2.16253	2.17756e-07
DNER	2.13433	2.33209e-07
TMEM132D-AS1	3.48468	2.45354e-07
ANGPTL2	-2.23605	2.50675e-07
IRX2	3.02237	2.50675e-07
MSX2	2.64572	2.74191e-07
QPCT	2.13974	2.82505e-07
C11orf44	-2.64113	2.96992e-07
PDGFB	3.57112	3.06417e-07
PKIB	2.58109	3.43813e-07
HTR1D	-2.49011	4.17423e-07
SELPLG	-2.52078	4.30757e-07
KIF6	4.32499	4.62232e-07
LPAR6	3.98652	4.74271e-07
NCKAP1L	5.12522	4.96319e-07
PDE2A	2.35024	5.35819e-07
CASC9	5.16827	5.37458e-07
INSYN2B	2.16469	5.65087e-07
ADAMTS17	2.24385	5.85568e-07
DDIT4L	2.6319	5.98333e-07
CCL16	6.71921	6.00597e-07
B3GNT8	-3.4274	6.13188e-07
DENND2D	-2.20296	6.14218e-07
GATA6-AS1	-3.45248	6.19444e-07
ANO1	2.32263	6.91211e-07
ANO3	7.0746	6.91211e-07
P2RY2	-2.2502	7.13442e-07
BMP2	2.71374	7.3896e-07
LIPG	-2.15996	7.42915e-07
P3H3	2.4569	7.79936e-07
LINC01088	-2.86582	7.83635e-07
TMEM130	-3.9985	8.40237e-07
MVB12B	-2.32299	8.44312e-07
MELTF	-2.05123	9.53762e-07
SNAP25	2.77325	9.60583e-07
ZNF114	-2.04392	9.62913e-07
RNF128	-3.37344	9.68954e-07
REEP1	2.39254	1.10058e-06
FANK1	-2.32785	1.15624e-06
CNN1	3.92077	1.20696e-06
SDR16C5	-2.73232	1.21838e-06
ATP1A2	-6.63867	1.26743e-06
LYL1	-3.2266	1.39208e-06
PLB1	-2.41585	1.49279e-06
LINC00639	-2.58003	1.53258e-06
VAV1	2.3765	1.61916e-06
HENMT1	-3.32302	1.68182e-06
MANCR	-2.1942	1.69541e-06
GSN	-2.08606	1.71545e-06
SEMA3B	-2.07464	1.76238e-06
IL32	-2.90848	1.79681e-06
C7orf57	-3.4803	1.81672e-06
FOXA1	4.86763	1.83279e-06
SLC7A4	-3.58435	1.95282e-06
ADAM23	2.88128	2.02413e-06
ASTN1	-4.3996	2.08739e-06
LINC02434	6.66992	2.28698e-06
ADAMTS15	-2.10491	2.34986e-06
HSPA1A	-2.05266	2.34986e-06
DOK6	4.39547	2.42784e-06
SPHK1	2.75582	2.4425e-06
SH2D2A	3.35105	2.45151e-06
TIE1	4.89872	2.48053e-06
SLC19A3	3.18572	2.48053e-06
ACTR3C	-2.36229	2.50787e-06
EPHX2	-3.47143	2.64817e-06
SEL1L3	2.24773	2.68616e-06
C16orf54	4.33019	2.69806e-06
CCRL2	-2.02105	2.74144e-06
COLEC12	-6.67365	2.75618e-06
SPON2	-3.02321	2.84944e-06
IQCA1	-6.5941	2.89696e-06
MAGI2-AS3	-2.47324	2.98756e-06
LINC01865	6.90003	3.17971e-06
ECHDC3	-2.49509	3.17971e-06
PRELP	-3.17514	3.18834e-06
ADORA2A-AS1	-3.34351	3.19413e-06
ZNF467	-3.50321	3.19994e-06
LINC02241	5.1617	3.23517e-06
CCDC74A	-2.10085	3.30916e-06
PHETA2	-2.57704	3.33806e-06
TMEM184A	-2.34962	3.38226e-06
TRPC4	4.81055	3.77783e-06
FOXO6	-3.17235	4.29035e-06
RORA	3.14394	4.29042e-06
FPR1	-2.49632	4.45433e-06
CNGA1	-2.50519	4.52364e-06
CHI3L2	-3.53276	4.56511e-06
PARP8	2.29721	4.7332e-06
EBI3	3.22376	4.87686e-06
HOXB5	3.60089	5.08149e-06
FAT2	3.10345	5.4602e-06
AKR1C2	-2.23702	5.54058e-06
TLR7	-6.46722	5.81523e-06
KRT19	-2.15447	5.81523e-06
DGCR5	-2.45578	6.03877e-06
HLA-DPA1	-2.05051	6.03877e-06
C20orf197	3.26305	6.09607e-06
SHISAL1	2.45783	6.09607e-06
MUC5B	3.36589	6.34236e-06
CYP24A1	2.14803	6.47952e-06
EEF1A2	-2.73646	6.56999e-06
PDGFRB	-2.23634	6.59016e-06
HECW2	2.01787	7.17242e-06
LINC00589	-2.7933	7.29125e-06
IL1RN	-4.29608	7.60318e-06
GPR37	2.27459	7.75214e-06
VWA1	-2.97131	7.83756e-06
IGHV1-14	-6.80965	7.87631e-06
PLCXD2	2.00429	9.17215e-06
RNU1-59P	3.80775	9.24454e-06
DRGX	2.63493	9.47979e-06
NKX1-2	3.74784	9.8788e-06
SAA1	-2.52162	1.01413e-05
VEPH1	2.05055	1.03643e-05
FAM155A	2.88361	1.05788e-05
TCN1	-2.51014	1.05788e-05
CDA	-2.29783	1.1151e-05
KIF26B	-2.02244	1.13784e-05
SPN	-2.4694	1.29788e-05
RBM20	-3.8145	1.33971e-05
FAM83A	-2.45779	1.36999e-05
NOXA1	-2.41941	1.39581e-05
ZNF503	2.28551	1.39581e-05
SNCG	-2.17984	1.39581e-05
IGDCC4	-2.01179	1.42415e-05
ISLR2	6.51276	1.51016e-05
MYO1F	-2.16181	1.5185e-05
PTK7	2.18761	1.55221e-05
KCNE4	3.57339	1.55221e-05
DTNA	2.07687	1.61802e-05
SAMD5	2.44974	1.86245e-05
NXF3	-2.71795	1.86362e-05
KIAA1211L	-3.24311	1.87719e-05
LINC02104	4.20179	1.89881e-05
NGF	-2.12417	1.99327e-05
RAPGEF5	2.91532	2.01266e-05
AHRR	2.16974	2.01266e-05
RNF224	-2.78096	2.0146e-05
C2	-2.51793	2.073e-05
LINC02331	-2.51517	2.0823e-05
CPNE7	-2.23818	2.17248e-05
PCDHB2	3.1271	2.23976e-05
CREG2	-3.36117	2.26993e-05
PTGFR	2.49143	2.33645e-05
NR4A1	2.51433	2.39581e-05
B4GALNT1	2.1873	2.45139e-05
ZP3	-2.6464	2.453e-05
DOCK10	2.85667	2.453e-05
LINC02021	-3.59156	2.453e-05
CES3	2.42332	2.453e-05
TMEM244	6.7709	2.53181e-05
NPL	2.25689	2.655e-05
PLXDC2	2.21056	2.96633e-05
EPHB6	-6.31786	2.96633e-05
FGF19	6.31811	2.9725e-05
AQP1	-2.38102	2.98156e-05
CGNL1	-2.00356	3.17326e-05
WNT5A	3.04332	3.25495e-05
BCL2A1	3.8058	3.27562e-05
HES4	-3.13363	3.29371e-05
LAMP3	2.25262	3.29371e-05
SLC30A10	-2.07156	3.29371e-05
TMC5	-2.02046	3.36585e-05
CCL14	6.34973	3.39392e-05
RPS6KA6	-4.23285	3.39392e-05
CYGB	-2.55859	3.791e-05
THRB	2.01221	3.80192e-05
SLC13A3	-2.35586	3.80192e-05
TBC1D29P	-2.71662	3.95317e-05
SYTL1	-2.05404	4.00717e-05
TOGARAM2	-2.03043	4.18076e-05
ARSI	-2.31026	4.33259e-05
MYO7B	2.24414	5.07142e-05
GIMAP8	-4.56358	5.12868e-05
CRISPLD1	2.05168	5.26426e-05
HAS2	2.20422	5.29425e-05
HR	2.35482	5.64269e-05
KEL	-6.07783	5.85669e-05
FCGBP	-2.28258	5.90334e-05
SYPL2	2.02967	5.96742e-05
AFP	2.72933	6.85209e-05
LRAT	2.54555	7.42487e-05
KRT17	3.2488	7.46745e-05
TSTD1	-2.13544	7.72307e-05
TFEB	-2.04571	8.39484e-05
LINC01929	-4.06018	8.50695e-05
IL20RA	2.29663	8.93243e-05
KCNE1B	-4.75492	8.93243e-05
RNF150	2.62885	8.93243e-05
JAG2	-2.21836	8.98097e-05
SOX5	2.94727	8.98097e-05
DEPDC7	2.66799	9.03304e-05
DOK7	4.28621	9.16736e-05
SLC34A3	-2.5444	9.41565e-05
PLAAT2	-3.23109	9.52993e-05
PI15	6.59813	9.52993e-05
TFF3	-6.01613	9.93783e-05
TENM2	3.8861	0.000103098
LGALS9B	2.7394	0.000106078
HPDL	-3.9002	0.000109477
TTLL2	-3.76378	0.000116401
LINC00355	2.36935	0.000117047
MIR137HG	2.04782	0.000122351
IL1A	2.17014	0.000122386
ELMOD1	2.81535	0.000132016
NKD1	5.96836	0.000134965
HLA-DOA	-2.38981	0.000135572
RFLNA	-3.37454	0.000138909
ARHGAP5-AS1	-2.14363	0.000139494
MAGEC2	-2.29366	0.000146335
KBTBD8	2.8255	0.000162448
PURPL	4.09534	0.00016353
FLT1	4.37183	0.00016353
PLA2G4A	2.24641	0.000164901
NDRG2	-4.10893	0.000166127
VAT1L	-3.75279	0.000174643
C5orf38	6.40269	0.000176393
GPRC5C	-2.26793	0.000178197
SYT16	3.05402	0.000178197
LINC01293	2.65327	0.000191633
KIF21B	-4.04876	0.000196051
NRK	-4.56275	0.000214505
NLRP10	2.20196	0.00021497
ABI3BP	-2.11373	0.000223983
SLC29A4	-2.35805	0.000230788
CD4	6.06656	0.000236708
CNTN1	3.89512	0.000240186
PSG9	-3.48155	0.000244569
FCRL6	4.39676	0.000277732
LINC02551	-2.64871	0.000280694
SMKR1	-2.21598	0.000281661
LINC01770	-6.15064	0.000284014
OR10A3	3.43968	0.000301094
CXCL11	-3.25656	0.000307806
FFAR4	-5.97512	0.000332631
FPR2	-2.41123	0.000345755
AKAP12	2.0052	0.000359619
SYT12	-2.12216	0.000373777
PDE3A	3.13259	0.000406294
FRMD7	6.00233	0.000425079
CYP51A1	-2.86057	0.000444757
TNFRSF8	2.74843	0.000470972
TRBC1	-4.04388	0.000488704
TRBV6-5	-6.35999	0.000488768
CFAP46	-2.16769	0.000545676
CAMK2A	-2.42506	0.000556335
TNNC1	-4.25238	0.000569483
KCNT2	3.05535	0.000583082
ID2	-2.59714	0.000589111
LINC01291	2.7918	0.00060326
TTPA	2.77434	0.000605983
STRA6	2.08608	0.000606021
DENND1C	2.77008	0.000614475
LIN7A	2.99764	0.000635046
CYP1B1-AS1	-2.17647	0.00063545
TLE2	2.55095	0.000646558
DIRAS1	-2.78553	0.00068863
TEPP	-2.21709	0.000717448
CCR5	-5.75814	0.000744877
CXCL16	-2.74801	0.000783017
LINC00106	-2.43932	0.000802354
RHOT1P1	-3.1467	0.000802357
TNFSF18	-2.33195	0.000825339
MRAP2	3.6556	0.000827833
ODAPH	-2.1101	0.000845381
TEX15	6.04305	0.000847363
PKD1P5	-3.31798	0.00086589
ENPP2	2.03749	0.000910572
PRDM16	-2.14397	0.000930449
ALG1L7P	-2.48807	0.000965109
VTN	-2.28006	0.00101339
LINC00632	3.51307	0.0010276
RAB7B	-2.23115	0.00108599
KRT33B	3.6707	0.00109011
SIDT1	2.2481	0.00124389
EMB	2.07779	0.00131485
ZG16B	2.15453	0.00132601
SHROOM4	-2.86003	0.00138526
CCR3	-4.16458	0.00138526
COL19A1	4.18224	0.00140938
TENM4	5.65336	0.00145186
PSTPIP1	2.55107	0.00146939
SYT13	-4.17702	0.00149002
CLDN9	-4.18219	0.00152247
CLMAT3	4.18375	0.0015474
LINC00664	-2.64641	0.0015533
AGBL4	5.93903	0.00157536
VASN	-2.1999	0.00162781
PSG7	-4.15373	0.00165656
DGCR9	-2.87562	0.00171104
DRD2	-3.49673	0.00175047
MNX1-AS1	2.51347	0.00176457
CNTN5	5.74325	0.00183498
LINC02257	-5.65956	0.00201663
LINC02084	2.24121	0.00204397
POT1-AS1	-2.13995	0.00212963
MTCO2P16	-5.66421	0.00214305
KCNJ12	5.68908	0.00228449
NALT1	-3.24331	0.00237612
LYPD1	2.08404	0.00239952
CD28	2.30089	0.00240408
KLF14	-3.52328	0.00240894
NTRK2	2.17104	0.00242256
LCT	5.49843	0.00268792
BPI	4.07158	0.00276739
S100Z	2.58749	0.00278543
P2RX7	4.18018	0.00286174
UNC5B	-2.11175	0.00296475
BTG2	-2.06577	0.00311595
LMTK3	-2.14894	0.00313817
IL2RB	2.72736	0.00315346
TLL1	3.0452	0.00318841
ZC3H6	-2.0357	0.00328331
NACA4P	-2.22078	0.00332066
RTN4R	-3.9801	0.00337009
GUCY1A2	3.9684	0.00337009
RTP3	2.9866	0.00345023
TRBV13	-2.06232	0.00347692
LINC02443	3.92138	0.00348577
CMPK2	-2.50932	0.00349195
PSG8	-5.65577	0.00349195
SALRNA1	2.13013	0.00349295
KRT23	5.48198	0.00373115
C11orf86	-2.62317	0.00375012
PCSK4	-2.21706	0.00396373
MRGPRX4	5.51181	0.00400085
KRT5	3.68576	0.00416641
SHC2	-2.99081	0.00421242
LINC00525	-2.81646	0.00428188
WNT1	5.49534	0.00429461
CYP4A22-AS1	2.81162	0.00445398
HSD11B1	-2.36696	0.00447051
UPB1	-4.09165	0.00472127
MYCBPAP	-2.11066	0.00477981
IL7	2.56631	0.00480693
LINC02377	5.3144	0.00491206
MIR2052HG	3.2536	0.00491206
BEX5	4.03474	0.00502672
FGFBP1	-3.83819	0.00517137
TRAPPC6A	-2.39323	0.0051853
GCNT4	2.1584	0.00537411
SMOC1	5.31725	0.00551528
OR5E1P	3.16697	0.00561873
ZNF804A	2.00042	0.00571808
LINC02474	-5.44254	0.00591768
NRG2	2.23191	0.00591987
FAM83B	5.80206	0.00599758
TMEM169	-2.66201	0.00609007
LINC02389	5.66269	0.00611916
EAF2	2.7429	0.0061751
MAGEA12	-5.39129	0.00640557
RFLNB	-2.00487	0.00644942
SERPINB2	2.33611	0.00655682
CCDC81	2.81824	0.00682464
FYB1	3.24151	0.00689479
STOX2	2.05886	0.00695906
LINC02300	3.1564	0.00701603
ATP6V0D2	-3.21344	0.00739252
CHST9	2.33349	0.00754707
FPR3	-3.75514	0.00756067
KCTD19	-2.04727	0.00763009
ADAM20P3	5.37829	0.00764591
ATP2A3	-2.17633	0.00797936
SLC16A12	-2.88937	0.00814827
PTGS2	2.15762	0.00844457
CSF2RB	3.16438	0.00869777
TESC	-3.89408	0.0087737
PRUNE2	-2.46693	0.00882338
SNX18P3	2.27053	0.0088787
ZNF236-DT	-2.13827	0.00888842
ROBO2	3.88967	0.008912
LINC01559	-2.55045	0.00891772
VN1R48P	2.46582	0.00891975
GPRIN2	-2.28152	0.00908492
LMX1B	2.51923	0.00939625
CCDC197	5.45084	0.00942258
DUXAP2	-3.9259	0.00959346
CCL23	5.37869	0.0098287
SLC6A12	-5.32739	0.00990261
LINC01787	-5.32739	0.00990261
GGT1	-2.52525	0.00990261
LINC02298	-2.01115	0.0100267
NAT16	-2.21234	0.0103847
LINC00856	-2.03086	0.0103847
LINC00595	-2.03086	0.0103847
DNAH10OS	-2.02835	0.0103847
C1orf116	-2.0203	0.0106573
APOL4	-5.45836	0.0106884
RNF208	-2.08391	0.0108102
ENPP5	3.17698	0.0108587
MMP17	-2.69448	0.0109815
MPZ	2.16346	0.0109999
TG	2.55197	0.0111411
CHN2	2.63668	0.0113342
PODNL1	-2.03617	0.0116027
PADI2	4.02053	0.0116193
RORB	2.09063	0.0118364
TRBV30	-5.76536	0.0118404
TSPOAP1-AS1	-2.29703	0.0120761
LINC01111	2.27329	0.0121382
OGDHL	-2.32426	0.0121427
LINC02328	5.52618	0.0121747
EPHA10	-2.26947	0.0123171
SSX1	-2.11322	0.0124189
CACNA2D3	5.11941	0.0129345
PARVB	2.44233	0.0130495
PCAT6	-2.84162	0.0132302
GCKR	-2.94197	0.0134137
INSC	-2.20958	0.0134137
GGACT	2.09901	0.0134442
HNF1B	-2.89476	0.0142442
RERG	2.32685	0.01437
OR2T4	3.0289	0.0145068
DIRAS3	-2.04135	0.0146895
MAGEC1	-2.11042	0.0148367
DPEP1	-3.22323	0.0149267
SSPO	-2.70246	0.0151154
LINC02230	5.34737	0.0152341
BEND5	-3.64966	0.0160989
PRSS35	-2.00101	0.0166165
RASA4CP	-2.44461	0.0172018
GDF15	-2.09938	0.0172346
LAD1	5.37622	0.0174546
NOS3	-2.99327	0.0178155
ECM2	3.85976	0.0178666
GPR87	-3.7412	0.018001
LINC02395	-5.10149	0.0182057
DMD	-3.65361	0.0182785
TCF21	5.1022	0.01841
CRHBP	3.56328	0.0191787
MYO1G	-3.03791	0.0193289
ANKRD7	-2.0969	0.0196976
FAM183A	-2.20053	0.0197076
BMP10	-3.21066	0.0203431
FAM87A	-2.25383	0.0204568
TTC39C-AS1	-3.5738	0.0209047
MIR6076	-2.43357	0.0212397
ZP1	5.30702	0.0218505
ST6GALNAC3	2.61505	0.0221776
LY6E-DT	-2.15833	0.0222351
SYK	2.9328	0.0224812
SERPINB7	-2.6037	0.0228295
PROKR1	-3.0448	0.0230152
CNGB3	2.93914	0.0232249
FUT8-AS1	-3.17005	0.0239553
EPN3	-2.24727	0.0240622
HS3ST3A1	-3.64581	0.0243737
MTATP6P16	-5.31292	0.0250012
PRR5	2.44859	0.0255517
HTR1B	-4.9992	0.0255672
PLD5	-2.53844	0.0264712
ADCY5	2.30659	0.0266538
CACNA1F	-2.24067	0.0270748
P2RY1	2.31087	0.0275358
NPNT	4.87331	0.0283699
RASL10A	2.6009	0.0284025
EXOC3L4	-2.28595	0.0286817
LINC00865	-3.90644	0.0288842
FCGR2C	-3.54116	0.0289046
GPR143	-2.85855	0.0300615
LINC02026	4.8706	0.0300615
ALDH1L1-AS2	5.03211	0.0300615
TCEAL7	4.8706	0.0300615
MUC2	2.39655	0.0301764
LINC02192	3.47886	0.0302499
SLCO2A1	-2.12112	0.0305258
LINC00887	3.25978	0.0309912
CLDN3	-3.70731	0.0312467
COX7B2	-2.70181	0.0313255
LINC01179	2.97836	0.0316797
WTAPP1	5.07786	0.0320581
DNM1P51	-3.04362	0.0325373
MT1M	-4.97181	0.0330279
TEK	-4.95417	0.0335147
ISLR	2.65941	0.03376
TRIM71	2.94996	0.0339681
NYAP1	-2.04577	0.0350992
CFI	-2.97244	0.0359838
MIR4500HG	2.75866	0.0364313
ZNF300	-2.42515	0.0365867
SCN2A	2.22754	0.0367761
IL12RB1	2.54275	0.037038
JAKMIP3	-2.16439	0.0372309
NEFH	2.50312	0.038039
C5orf46	-2.97514	0.0386904
CARMIL3	2.8513	0.0387102
PCSK1N	-5.01839	0.0392061
IL17REL	5.07126	0.0393337
ALDH1A2	-2.33421	0.0394143
MYL10	2.36707	0.0396894
RPL7AP65	3.51206	0.0400661
ADAMTSL3	2.82175	0.0405248
RORC	-3.49753	0.0415877
FAP	-4.93986	0.0417752
NTRK3	-2.96054	0.043213
OR2M3	5.3934	0.0435979
KRT16P4	5.09768	0.0436382
MNX1-AS2	2.81326	0.0443241
LINC02133	2.49059	0.0446685
CTAGE1	2.14737	0.0447564
RN7SL751P	4.74187	0.0448817
GIP	-4.97386	0.0449608
SPERT	3.40227	0.0452688
HLA-DRB6	-2.21056	0.0452985
TMEM178A	-2.1757	0.0453675
MIR647	-2.11657	0.0456611
GUCY1B2	2.24991	0.0461728
RMDN2-AS1	-2.41072	0.0461728
BCHE	-5.17293	0.0461728
EIF1P6	4.73389	0.0462771
LINC01801	-4.93238	0.0465111
PCDHB4	2.68827	0.0472333
OR2B11	2.47243	0.0476245
SLC22A1	2.02889	0.0477385
LINC01714	-2.1466	0.0481516
SERPINA9	4.7534	0.0482179
RN7SL558P	-4.83149	0.0483048
LINC02677	4.89313	0.0484318
CASC20	4.89313	0.0484318
RN7SL273P	4.86481	0.0486109
SYT9	4.86481	0.0486133
PPM1J	-2.45162	0.049351
GAL	-2.21697	0.0496961

## Sheet: Supplementary Table 2
gene	logFC	FDR
A2M	-1.10606	2.60961e-26
AADAC	-3.88915	1.43865e-16
AADACL3	-4.72958	1.46456e-14
AARD	1.90808	0.000135244
AASS	-1.45761	3.29537e-22
ABAT	1.56059	0.000353147
ABCA10	-3.20798	7.57269e-33
ABCA12	1.57245	1.80466e-08
ABCA5	-1.60911	7.38403e-31
ABCA6	-2.19375	5.87235e-28
ABCA8	-3.21171	8.59894e-31
ABCA9	-3.07354	5.47614e-31
ABCB1	-1.8476	3.67848e-24
ABCB11	-1.8523	1.4128e-10
ABCB5	-3.3032	2.65049e-29
ABCC4	1.12443	0.0300349
ABCC5	1.07518	2.52636e-09
ABCC6	-1.46319	2.53645e-15
ABCC9	-1.7509	3.1232e-16
ABCD2	-3.61472	1.9044e-24
ABCG8	-1.48454	9.69767e-05
ABHD11	1.07715	1.04642e-17
ABHD17C	1.20473	4.23103e-17
ABHD2	1.1668	3.70438e-09
ABHD3	1.02851	2.13649e-10
ABHD6	-1.04136	4.23419e-20
ABI3BP	-1.9435	1.27863e-22
ABLIM1	-1.20573	2.78748e-28
ABLIM3	-1.33305	1.94613e-18
ABRA	-6.07716	1.74174e-12
ABRACL	1.04622	1.39099e-16
AC002398.9	1.09447	0.000212432
AC006547.14	-1.60539	2.87002e-23
AC006994.3	-2.49409	3.87254e-13
AC009336.19	-1.92339	2.22059e-23
AC010547.9	-1.21262	3.12031e-10
AC019206.1	-1.27519	3.16438e-08
AC073130.2	-1.36421	2.61389e-06
AC087762.1	-2.81961	5.5094e-19
AC105009.1	1.98709	7.4312e-05
AC114494.1	1.21396	0.000106776
AC234582.1	2.20187	3.56591e-09
AC242988.1	1.0102	0.0049663
ACAA2	-1.08294	9.18502e-23
ACACB	-3.3863	1.64167e-30
ACAD11	-1.00039	1.53988e-16
ACADL	-3.62046	5.2605e-30
ACADS	-1.61028	5.08449e-25
ACAN	3.05584	5.98568e-25
ACCS	-1.12511	2.39366e-23
ACHE	-1.09372	3.25972e-05
ACKR1	-2.45358	2.00583e-28
ACKR3	-1.67639	1.63327e-13
ACKR4	-1.38835	5.34243e-14
ACO1	-1.70426	5.98072e-19
ACOT4	1.02971	1.98282e-08
ACOT7	1.15127	7.17724e-17
ACOXL	1.11038	0.00159347
ACP5	1.09284	8.22446e-07
ACRV1	1.43374	2.25654e-12
ACSL1	-2.33988	2.49198e-19
ACSM2A	-2.77572	5.6663e-26
ACSM2B	-2.60128	1.53481e-25
ACSM3	-1.87292	8.74583e-14
ACSM5	-3.38908	1.11232e-28
ACSS2	-1.55105	3.74944e-30
ACTA2	-1.56766	1.18494e-20
ACTC1	-2.33795	0.0196782
ACTG2	-2.78446	1.37858e-24
ACTL8	7.73111	5.14941e-17
ACTN3	-4.01384	0.0248493
ACVR1C	-4.23306	3.82761e-26
ACVRL1	-1.04923	3.10369e-19
ADAD2	-1.66079	5.65122e-17
ADAM12	1.6388	1.40986e-17
ADAM19	1.74372	8.46902e-25
ADAM21	1.10209	0.0110321
ADAM33	-2.94428	6.17397e-33
ADAM8	2.0702	2.08098e-23
ADAMDEC1	2.5201	9.64731e-16
ADAMTS1	-2.17015	3.32951e-29
ADAMTS12	1.2208	1.76612e-12
ADAMTS14	3.05132	4.08663e-29
ADAMTS18	-1.58994	7.43075e-19
ADAMTS20	4.43607	2.35127e-14
ADAMTS3	-1.38337	6.33529e-21
ADAMTS5	-2.908	5.66431e-34
ADAMTS6	1.49572	7.00286e-18
ADAMTS8	-1.60563	7.15103e-14
ADAMTS9	-1.22638	1.643e-23
ADAMTSL2	1.68211	2.07099e-19
ADAMTSL4	-1.61344	1.97752e-24
ADCK3	-1.23458	1.18494e-20
ADCY4	-1.93351	3.21281e-31
ADCY5	-1.25539	2.41823e-20
ADCYAP1R1	-2.52248	6.15227e-32
ADD3	-1.16316	9.20212e-22
ADH1A	-3.86462	1.26815e-28
ADH1B	-4.18202	1.37094e-28
ADH1C	-3.07205	5.12501e-31
ADH4	-3.68621	6.22188e-28
ADH6	-1.27313	2.88339e-18
ADHFE1	-1.8607	1.3196e-28
ADIPOQ	-4.44153	1.18823e-25
ADM	-1.49094	3.39133e-18
ADM2	1.94834	2.6813e-19
ADM5	-1.5573	2.55801e-20
ADORA2A	1.3341	3.52683e-05
ADRA1A	-4.33159	1.66274e-31
ADRA1B	-1.07462	1.32075e-09
ADRA2A	-1.36506	1.77653e-18
ADRA2B	-1.4386	1.72248e-20
ADRB2	-2.69616	6.69584e-33
ADRB3	-2.95162	2.06132e-10
ADRBK2	-1.42491	1.51968e-21
AEBP1	1.34915	9.13218e-13
AF165138.7	1.1039	0.00111716
AFAP1L1	-1.32101	4.9241e-18
AFF2	-1.22758	6.51685e-14
AFP	-1.5008	3.77851e-13
AGMAT	1.26405	1.01361e-15
AGMO	-2.08661	6.70695e-26
AGPAT2	-1.73538	4.16638e-10
AGPAT9	-1.55558	4.56181e-20
AGR2	2.22273	1.89841e-09
AGR3	2.14065	2.57058e-09
AGRP	1.08608	2.85776e-06
AGT	1.34413	0.0285567
AGXT	-1.58797	1.50098e-15
AHNAK	-1.24	1.16555e-25
AHSP	-1.46184	0.000247008
AIFM2	-1.92987	1.32932e-21
AIM1L	3.26461	2.43609e-24
AIM2	1.67736	1.9686e-05
AK5	-2.632	1.54817e-19
AK8	1.11825	5.16896e-11
AKAP12	-2.24148	5.08449e-25
AKAP14	2.58848	0.000558434
AKAP2	-1.12289	3.70676e-18
AKAP5	1.64271	2.3079e-10
AKAP6	-1.42479	3.3929e-24
AKR1B15	-1.21977	9.15981e-12
AKR1C1	-2.94553	1.00949e-26
AKR1C2	-2.91343	5.75956e-25
AKR1C3	-2.35391	1.79419e-26
AKR7A3	2.33923	3.84362e-07
AL008723.1	1.72615	7.92135e-09
AL049794.1	2.52679	0.0108364
AL049872.1	-1.31542	6.37331e-07
ALAS2	-2.81083	3.3965e-13
ALDH1A1	-2.39501	3.9141e-30
ALDH1A2	-2.62985	3.28464e-32
ALDH1A3	-1.63455	4.61162e-21
ALDH1L1	-4.47677	3.32932e-31
ALDH2	-1.9404	2.20585e-18
ALDOA	1.02583	5.25677e-22
ALDOB	-1.43724	2.38309e-17
ALDOC	-2.15837	5.28623e-29
ALG1L	1.89164	0.040441
ALG8	1.09175	3.13585e-12
ALK	-1.23531	1.80268e-17
ALLC	-1.27773	5.26847e-09
ALPK3	-1.85176	1.30396e-09
ALPL	-1.24336	5.90169e-24
ALS2CL	-1.1467	3.1082e-23
ALX4	-2.10813	9.92188e-22
AMH	1.93866	1.1431e-07
AMMECR1	1.10888	1.32286e-20
AMOTL1	-1.40502	1.47091e-30
AMOTL2	-1.37714	4.16305e-30
AMPD1	-3.55408	3.64828e-16
AMT	-1.56833	2.12875e-26
AMY2B	-1.43279	7.79688e-26
AMZ1	2.53934	2.24405e-13
ANGPT1	-2.77392	3.11434e-28
ANGPT4	-3.35334	1.55808e-31
ANGPTL1	-2.59917	2.73634e-28
ANGPTL2	-1.47314	2.76301e-21
ANGPTL4	-2.06939	2.00161e-23
ANGPTL5	-3.52656	2.46838e-20
ANGPTL6	1.01155	1.71677e-12
ANGPTL7	-4.50759	1.64167e-30
ANK2	-2.04479	2.36493e-25
ANKDD1A	-1.49026	1.9402e-27
ANKDD1B	-1.43781	6.71259e-20
ANKK1	-1.58464	1.40828e-15
ANKRD20A4	-1.51112	1.113e-06
ANKRD22	2.223	5.8799e-18
ANKRD29	-2.15672	4.29836e-32
ANKRD30B	2.55562	0.0490025
ANKRD33	-1.62921	7.47644e-13
ANKRD33B	-1.29358	4.81527e-19
ANKRD35	-1.11672	4.96086e-27
ANKRD50	1.08147	2.2595e-09
ANKRD53	-2.60698	1.9544e-31
ANKRD62	1.96923	0.0160042
ANKRD65	-1.19786	1.06051e-24
ANLN	3.43745	1.15564e-31
ANO3	-1.34207	1.33346e-16
ANO6	-1.11195	3.73662e-21
ANO7	1.27903	3.84362e-07
ANTXR2	-1.38694	2.41718e-21
ANTXRL	-1.95422	2.2439e-15
ANXA1	-2.31968	7.17423e-33
ANXA3	-1.20114	1.46411e-21
ANXA9	1.66368	1.92932e-13
AOC1	3.2371	2.0596e-05
AOC2	-2.3711	1.23493e-25
AOC3	-3.53385	7.61226e-29
AOX1	-2.30391	3.89662e-25
AP1M2	1.4266	1.06927e-25
AP1S1	1.06201	2.03269e-25
AP1S3	1.04731	7.84045e-12
APBA1	-1.3469	2.21976e-26
APBB1IP	-1.15664	1.44551e-13
APCDD1	-2.28184	2.36711e-33
APCDD1L	-2.04853	2.78562e-18
APLP1	2.40233	8.27428e-08
APOA1	1.35298	0.0195464
APOA1BP	1.24778	2.62633e-27
APOA5	1.18393	0.0132547
APOB	-4.34524	2.56515e-27
APOBEC2	-4.72652	1.5203e-11
APOBEC3A	1.85826	0.0234718
APOBEC3B	2.57959	5.22999e-19
APOBEC4	3.59236	0.000110793
APOBR	1.11504	1.12143e-09
APOC2	1.29231	1.07596e-11
APOC4-APOC2	1.07907	1.28932e-09
APOD	-1.07749	1.58617e-25
APOLD1	-1.66022	1.9692e-14
AQP1	-1.90639	4.80141e-31
AQP4	-1.7206	2.58274e-19
AQP7	-4.74367	8.33828e-31
AQPEP	-4.45626	5.15399e-27
ARAP3	-1.19657	7.95002e-30
ARC	-2.17006	6.10899e-21
ARHGAP10	-1.21479	1.25117e-26
ARHGAP11A	2.27877	7.88591e-28
ARHGAP11B	1.41454	4.48324e-15
ARHGAP19	-1.08251	6.70555e-17
ARHGAP20	-2.70267	6.38665e-33
ARHGAP24	-1.06833	7.54103e-24
ARHGAP36	-2.37909	1.23685e-09
ARHGAP39	1.3132	5.36789e-19
ARHGAP40	-1.44328	5.8054e-10
ARHGAP6	-1.07624	8.49246e-24
ARHGDIG	-1.09891	5.91549e-06
ARHGEF15	-1.71401	7.29936e-27
ARHGEF39	1.3706	2.88339e-18
ARHGEF4	-1.18722	5.0403e-26
ARHGEF40	-1.27666	5.47614e-31
ARHGEF6	-1.2549	3.15442e-21
ARID5A	-1.56408	2.0527e-18
ARID5B	-1.33233	5.87235e-28
ARL11	1.04782	2.23299e-09
ARL14	2.63587	1.24397e-07
ARL4A	-1.61918	5.29867e-25
ARL5C	-1.52928	9.3184e-14
ARL6IP1	1.0726	1.11232e-28
ARMC3	2.5216	3.58158e-09
ARMS2	-1.80879	3.97624e-12
ARNT2	1.96083	1.84497e-13
ARRDC3	-1.26342	2.83243e-18
ARSI	1.38539	8.9992e-13
ART4	-2.19019	1.45976e-23
ART5	-1.28943	3.32347e-17
ARTN	2.90469	7.67625e-16
ASB1	-1.09987	7.98889e-32
ASB11	-5.0672	6.40948e-11
ASB12	-1.80581	7.52235e-12
ASB2	-1.48868	1.68817e-06
ASB4	-1.57191	4.427e-14
ASB5	-5.54248	7.27061e-07
ASCL1	5.13387	0.005342
ASCL2	1.75216	1.28868e-09
ASCL4	2.49852	0.00287387
ASCL5	1.14756	0.0114303
ASF1B	2.95305	1.25411e-31
ASPA	-3.33759	3.82008e-32
ASPHD1	1.25465	0.013863
ASPHD2	1.03901	2.68882e-16
ASPM	3.56514	5.04161e-31
ASPN	2.30937	4.93145e-15
ASTN1	-2.18116	6.44988e-21
ATAD2	1.99671	1.40419e-24
ATCAY	-1.21607	3.38048e-08
ATF3	-2.21443	1.20689e-20
ATG9B	1.10412	6.0536e-09
ATOH8	-3.52928	1.76405e-33
ATP13A5	-1.65354	5.34258e-11
ATP1A2	-3.72141	1.05742e-30
ATP1A3	3.92044	3.83942e-18
ATP1B2	-1.39522	1.25117e-26
ATP1B4	-5.76791	0.0267112
ATP2A3	1.46749	2.2882e-09
ATP6AP1	1.09323	2.98123e-28
ATP6V0B	1.14469	1.82528e-27
ATP6V0D2	2.05487	1.26365e-12
ATP7B	1.21557	4.12419e-06
ATP8B3	1.10114	5.99953e-05
ATP8B4	-1.23035	1.6829e-17
AUNIP	2.17677	1.75639e-28
AURKA	3.04955	2.01915e-32
AURKB	2.94747	8.20089e-28
AVPI1	-1.15607	2.46396e-20
AVPR1A	-1.23106	5.98247e-16
AVPR1B	1.88352	0.00152147
AVPR2	-2.9035	2.14877e-32
AXDND1	1.73046	0.000122881
B3GALT1	-3.44702	2.89819e-30
B4GALNT1	1.1962	0.000484388
B4GALNT2	1.92271	8.77289e-06
B4GALNT3	1.49289	1.98282e-08
B4GALNT4	1.10817	8.23846e-13
B4GALT3	1.12475	5.35427e-24
B4GALT6	-1.07176	1.49248e-21
BACH2	-1.29127	3.72684e-19
BAI2	1.83703	8.36205e-08
BAI3	-2.10007	4.96109e-29
BAMBI	1.2337	0.00298414
BANK1	-1.23953	3.03822e-13
BARD1	1.23403	6.96638e-20
BARX2	-1.05003	5.97055e-08
BASP1	1.19198	3.18708e-15
BBOX1	-1.96534	3.10369e-19
BCAS1	2.50323	1.01063e-07
BCAS4	1.70319	1.10272e-20
BCL6	-1.05184	2.97403e-25
BCL9	1.24567	1.4409e-27
BEGAIN	-1.63027	1.22548e-17
BEND2	-2.47589	5.69519e-08
BEND5	-1.2316	7.45219e-22
BEND6	1.00037	3.33503e-10
BFSP2	1.40965	0.000204157
BGN	2.40384	1.57777e-29
BHLHE41	-1.09654	5.38359e-20
BHMG1	1.06644	0.000859097
BHMT2	-3.01137	1.15038e-23
BIK	1.35592	1.18886e-10
BIN1	-1.71911	2.4494e-26
BIRC5	3.21952	3.92065e-29
BLM	2.0969	6.35891e-25
BLOC1S5-TXNDC5	-1.84892	8.04527e-22
BMP2	-2.37629	6.91832e-28
BMP3	-3.49295	4.639e-25
BMP5	-2.83536	5.47614e-31
BMP6	-1.77185	2.51291e-25
BMP8A	2.41848	1.01104e-29
BMP8B	1.3636	8.71135e-06
BMPER	-2.52204	1.08563e-27
BMPR1B	4.27551	9.74092e-10
BMX	-2.52796	3.47349e-31
BOC	-1.69965	3.14673e-29
BOK	-1.27582	1.4238e-13
BOLA2B	1.20241	1.9513e-16
BOP1	1.0677	2.87945e-12
BPIFB1	2.91592	2.7753e-05
BRCA1	1.22635	1.25347e-15
BRCA2	1.68315	1.81881e-20
BRI3BP	1.21178	6.01584e-24
BRINP1	-1.96195	2.39068e-16
BRIP1	2.09831	1.23493e-25
BRSK2	2.78147	0.000314166
BST2	1.13856	2.16923e-07
BTBD11	-1.12943	1.91805e-16
BTBD17	-1.63967	4.56149e-08
BTG4	1.24858	0.0149505
BTN1A1	-4.27427	1.44764e-10
BTNL2	-1.84676	2.02064e-15
BTNL9	-3.84568	2.73549e-33
BUB1	3.29166	8.78878e-32
BUB1B	2.88769	2.20115e-30
C10orf10	-2.12328	1.0257e-25
C10orf105	-1.10427	2.55273e-14
C10orf128	-1.7498	4.2523e-28
C10orf54	-1.68301	1.0915e-30
C10orf90	-2.45457	1.39866e-28
C11orf53	-1.49202	1.76225e-14
C11orf87	-2.4045	5.09883e-17
C11orf91	-1.31126	4.6943e-17
C11orf96	-1.62995	1.99681e-11
C12orf54	-1.58427	2.64549e-23
C14orf180	-4.94404	3.74558e-28
C15orf48	2.04367	2.75968e-12
C15orf52	-1.01387	6.69653e-13
C16orf59	2.38054	1.23825e-28
C16orf71	1.62814	3.2291e-16
C16orf78	-1.38532	1.58239e-08
C16orf86	-1.3318	7.78581e-25
C16orf89	-1.33948	1.4396e-22
C16orf92	2.216	1.13464e-08
C16orf93	1.1288	1.53687e-09
C16orf96	-1.24377	5.28885e-17
C17orf104	1.11265	0.00571817
C17orf51	-1.14526	1.97752e-24
C17orf61-PLSCR3	-1.29645	1.87685e-18
C18orf42	-4.81215	6.47893e-18
C18orf63	-2.77374	0.00154558
C19orf12	-1.33011	2.40271e-26
C19orf33	2.39009	4.13424e-05
C19orf40	1.10765	6.57208e-26
C19orf45	1.40947	5.23563e-11
C19orf80	-4.04869	5.65584e-24
C19orf84	1.0462	3.60036e-05
C1orf105	7.00559	5.0604e-09
C1orf112	1.33247	5.15399e-27
C1orf115	-1.11815	2.5072e-21
C1orf185	-3.3618	8.03833e-15
C1orf189	1.92488	4.91692e-08
C1orf194	1.55547	1.48901e-05
C1orf233	1.24312	6.47512e-15
C1orf61	-1.06238	8.3966e-07
C1QL2	-2.12783	8.94065e-17
C1QTNF1	-1.63296	1.82892e-15
C1QTNF3	1.16672	4.66492e-05
C1QTNF6	2.19601	8.69321e-29
C1QTNF7	-2.25676	2.44781e-19
C1QTNF9	-3.47711	2.36711e-33
C1QTNF9B	-1.36298	1.42277e-20
C20orf144	1.87634	7.03659e-14
C20orf194	-1.1237	1.60471e-29
C21orf58	1.23541	5.46628e-19
C22orf23	-1.24935	1.69207e-20
C2CD2	-1.45516	1.66565e-19
C2CD4A	2.13206	0.0180998
C2CD4B	-2.21393	8.75216e-11
C2CD4C	-1.22385	3.07203e-16
C2CD4D	1.02571	1.7323e-05
C2orf40	-3.61051	1.06419e-32
C2orf50	1.34024	2.62676e-06
C2orf54	3.24864	4.03072e-07
C2orf71	-1.1774	9.03527e-25
C2orf88	-1.8274	7.38636e-28
C3orf36	1.80989	1.174e-20
C3orf52	1.67393	4.15396e-13
C3orf67	2.10622	2.86754e-24
C3orf80	2.00268	3.51623e-27
C4A	1.49611	3.96465e-06
C4B	1.40374	2.55998e-05
C4orf26	1.16215	0.000835919
C4orf48	1.15541	2.19193e-10
C4orf50	2.45661	3.01087e-08
C4orf51	2.76184	0.0189566
C5AR2	1.29536	6.60749e-07
C5orf46	1.56153	1.05876e-05
C5orf49	1.37019	2.46757e-07
C6	-2.4034	6.9355e-14
C6orf211	1.4098	1.55215e-05
C6orf222	2.96766	1.02629e-10
C6orf58	-2.29533	3.24347e-27
C7	-1.58302	1.73309e-16
C8orf22	-5.4141	1.11669e-14
C8orf34	-1.21059	2.31218e-22
C8orf88	-1.92565	1.54486e-31
C9orf116	1.74633	7.03783e-19
C9orf117	1.08579	6.30986e-13
C9orf172	1.43306	6.08923e-18
CA12	1.90309	1.49063e-13
CA3	-4.73843	1.01989e-27
CA4	-5.08102	9.45659e-34
CABLES2	1.09111	1.49248e-21
CABP1	-2.30765	9.52412e-30
CABP7	2.90503	6.86749e-06
CACFD1	1.13585	4.04649e-18
CACHD1	-1.94716	5.63793e-32
CACNA1B	2.35638	0.00939069
CACNA1D	1.43698	2.3391e-07
CACNA1E	1.51111	7.4121e-06
CACNA1G	-1.3841	1.28907e-10
CACNA1H	2.49375	0.00141476
CACNA2D1	-1.38409	1.99549e-19
CACNB3	1.17829	2.63268e-19
CACNG4	2.26159	6.17654e-13
CADM2	-1.36197	6.22715e-14
CADM3	-2.05942	1.68783e-26
CADPS	1.78654	1.33346e-16
CALB2	-2.43439	1.03166e-18
CALCOCO1	-1.09919	9.54767e-33
CALCR	-1.5227	4.74304e-16
CALHM1	2.52466	4.35376e-10
CALHM3	1.18962	0.0226069
CALN1	-1.13008	1.23438e-18
CALR3	2.44823	7.41326e-05
CAMK1	-1.43071	2.46396e-20
CAMK2N2	2.89947	1.85077e-23
CAMP	3.30378	6.91271e-17
CANT1	1.11314	4.95429e-22
CAPN11	-2.87999	2.6673e-33
CAPN13	1.73995	8.23846e-13
CAPN3	-2.54291	2.26674e-25
CAPN6	-1.20347	9.08774e-21
CAPN9	3.05399	7.93583e-16
CAPS	1.38227	1.5558e-09
CAPSL	3.56274	4.00038e-13
CAPZA3	-3.30009	2.89146e-23
CARD17	3.81706	2.01772e-09
CASC5	2.88968	1.37984e-30
CASKIN1	1.07303	1.0307e-05
CASP14	8.07612	0.000347147
CASQ1	-3.58837	0.00356108
CASQ2	-2.86533	9.87925e-27
CAT	-1.81426	8.7493e-31
CATIP	1.27084	0.0184413
CATSPER1	1.46193	3.77324e-18
CAV1	-3.0886	2.00559e-33
CAV2	-2.63217	6.38665e-33
CAV3	-4.32031	1.5467e-26
CBLC	1.09298	6.24346e-12
CBLN2	6.25266	0.00115371
CBLN4	-1.40392	5.75497e-07
CBS	1.54778	2.58318e-05
CBX2	2.58974	4.85356e-15
CBX4	1.5204	3.45359e-26
CBX7	-1.74176	6.53629e-33
CBX8	1.22454	3.21595e-17
CCBE1	-1.67974	7.11327e-23
CCDC116	-1.20821	4.88482e-21
CCDC136	-1.36365	1.30011e-20
CCDC140	-1.1756	0.00229318
CCDC141	-1.82399	3.07845e-20
CCDC150	1.04494	2.59049e-08
CCDC151	1.89587	6.64958e-05
CCDC152	-1.33093	1.58617e-25
CCDC154	1.33367	0.00337934
CCDC158	-1.41322	1.49889e-22
CCDC167	1.55038	8.59894e-31
CCDC178	-3.03969	6.92883e-33
CCDC185	2.50413	4.40161e-05
CCDC3	-2.77744	7.61283e-27
CCDC36	-1.55996	7.35828e-20
CCDC38	-1.22393	9.72762e-18
CCDC50	-1.12455	3.59928e-28
CCDC60	3.65261	0.00155728
CCDC64	2.42319	9.09775e-30
CCDC69	-2.79436	2.54935e-29
CCDC74A	1.0967	0.00608254
CCDC74B	1.15072	0.0214504
CCDC78	2.79465	1.20689e-20
CCDC8	-2.00203	3.15823e-19
CCDC80	-1.38705	1.9809e-12
CCDC82	-1.19865	5.48596e-27
CCDC83	1.86229	3.92842e-05
CCDC85A	-1.99086	1.34439e-23
CCDC87	1.68977	2.73693e-14
CCKAR	1.85644	0.000173093
CCL11	4.86803	4.86794e-32
CCL13	-1.89631	7.10271e-12
CCL14	-3.15957	2.58333e-32
CCL16	-2.43938	5.2966e-29
CCL17	1.38197	0.000988234
CCL18	-1.0983	0.00251098
CCL2	-1.14576	2.00518e-06
CCL20	2.44132	2.7336e-06
CCL21	-2.5644	2.31218e-22
CCL23	-1.78995	6.18637e-19
CCL24	-1.71684	1.2333e-19
CCL28	-2.35288	1.37784e-18
CCL7	4.00726	1.6774e-13
CCM2L	-1.62896	1.56279e-28
CCNA2	2.82063	1.38863e-29
CCNB1	2.43023	3.27819e-31
CCNB2	2.88106	2.49471e-30
CCND1	1.02962	8.65742e-07
CCND2	-1.04466	3.80225e-23
CCNE1	2.27278	2.00161e-23
CCNE2	2.51761	3.38802e-29
CCNF	1.71317	1.66259e-28
CCNI2	2.21209	0.00144526
CCNO	2.00441	0.00016937
CCR3	1.34612	4.24007e-06
CCR4	1.76321	1.04372e-14
CCR7	1.28338	0.00495437
CCR8	3.22707	1.23041e-25
CCT3	1.13083	2.51581e-28
CD164L2	-1.78636	7.14414e-13
CD177	4.31413	2.58799e-09
CD1A	2.6445	5.59552e-06
CD200	-1.21501	2.55699e-26
CD209	-2.53175	4.88482e-21
CD24	1.66507	9.67025e-08
CD248	-1.68526	3.93944e-16
CD300LG	-4.58508	5.66431e-34
CD302	-1.35594	2.45584e-22
CD34	-1.8459	1.07611e-29
CD36	-3.24603	8.94846e-28
CD5	1.07784	0.00489253
CD80	2.19525	2.20991e-23
CDC14B	-1.59436	2.26464e-31
CDC20	3.26728	1.07611e-29
CDC20B	5.35901	1.166e-10
CDC25A	2.0969	2.1108e-21
CDC25C	3.2306	7.66935e-31
CDC42EP2	-1.33811	2.83258e-19
CDC45	2.67819	7.29936e-27
CDC6	2.66694	2.46145e-28
CDC7	1.83602	6.69916e-21
CDCA2	2.96286	8.49246e-27
CDCA3	2.67312	7.95002e-30
CDCA4	1.07374	1.78846e-20
CDCA5	2.91491	7.78008e-29
CDCA8	2.92266	7.84628e-32
CDCP2	-1.87739	6.79892e-12
CDH11	1.83611	2.59442e-23
CDH12	-4.16364	2.41289e-27
CDH13	-1.19886	8.49246e-24
CDH2	1.89749	1.03085e-15
CDH20	-2.87226	7.09953e-24
CDH22	-1.62872	5.94137e-16
CDH23	-1.73971	2.10719e-24
CDH4	-1.8214	8.63639e-18
CDH5	-1.3585	1.35763e-22
CDH7	2.80694	0.000119937
CDH8	-1.35133	5.83503e-06
CDHR2	1.53541	1.08206e-15
CDK1	3.12567	7.51489e-32
CDK5	1.16966	4.27945e-27
CDK5R1	1.3782	1.30072e-16
CDK5R2	4.21727	4.90802e-07
CDKN1C	-2.2266	1.00166e-32
CDKN2A	1.96251	4.30048e-12
CDKN2C	-1.35301	5.98247e-16
CDKN2D	1.09371	4.86906e-14
CDKN3	2.79489	1.55994e-31
CDNF	-1.28331	5.93676e-26
CDO1	-3.3979	5.8046e-31
CDSN	2.47755	0.00739292
CDT1	2.02558	2.07835e-20
CEACAM20	-1.73986	3.60986e-09
CEACAM5	4.74342	3.61559e-17
CEACAM6	4.26093	1.1072e-12
CEACAM7	1.71707	1.70309e-06
CEACAM8	-1.44741	7.67754e-12
CEBPA	-2.01132	4.21716e-13
CELA1	1.09087	0.00690089
CELF2	-1.69011	1.91472e-25
CELF3	3.81803	1.62839e-09
CELSR1	1.44873	8.36039e-13
CELSR3	2.24707	1.56576e-16
CEMIP	3.299	4.44216e-28
CEND1	1.72791	1.18745e-09
CENPA	3.1438	4.91604e-28
CENPE	2.68858	2.85382e-30
CENPF	3.29795	1.0993e-31
CENPI	2.36675	3.27214e-29
CENPK	1.85919	4.92408e-24
CENPL	1.46261	5.50815e-30
CENPM	2.45646	2.46145e-28
CENPN	1.42848	9.75526e-17
CENPO	1.22707	9.02651e-22
CENPP	1.12593	2.9875e-15
CENPU	2.33881	1.36552e-29
CENPW	1.29673	3.57643e-08
CEP112	-1.60652	1.89235e-32
CEP55	3.41411	1.27811e-31
CEP68	-1.08373	9.76809e-32
CER1	-1.80098	4.83338e-11
CERS2	1.35232	4.7475e-27
CERS6	1.33926	1.18367e-17
CES1	-3.75283	7.61226e-29
CETP	-2.148	0.000319101
CFAP45	2.50276	3.09482e-21
CFAP57	1.18695	0.00906489
CFAP61	1.17531	3.07442e-06
CFAP99	1.63173	1.64294e-05
CFB	2.57783	1.26163e-13
CFD	-3.26939	6.1155e-28
CFH	-1.10589	1.05967e-12
CFHR1	-1.26319	4.77457e-05
CFI	-1.05594	5.92841e-23
CFL2	-1.85484	4.98101e-31
CFP	-1.48108	7.9518e-12
CGA	6.68947	1.80656e-10
CGB7	-1.9488	8.74718e-17
CH25H	-1.0126	1.02805e-08
CH507-396I9.6	-3.47067	5.70283e-27
CHAC1	1.27691	1.60599e-06
CHAF1B	1.33213	2.41718e-21
CHEK1	1.50246	5.06865e-21
CHL1	-2.38148	7.66935e-31
CHML	1.07561	2.27938e-10
CHPF	1.17316	1.94613e-18
CHRD	1.07356	0.0319125
CHRDL1	-3.97214	1.44154e-31
CHRM2	-1.83047	6.36259e-08
CHRM4	1.08302	0.00514277
CHRNA2	-1.25157	6.47201e-09
CHRNA5	1.26599	0.0232246
CHRNA6	3.73007	2.61856e-29
CHRNA7	-1.08087	1.11428e-14
CHRNA9	5.75018	7.95184e-13
CHST1	1.8592	4.96208e-12
CHST11	1.269	2.60637e-20
CHST3	-1.33825	2.45735e-27
CHST6	2.06913	1.49063e-13
CHST7	-1.18884	6.8447e-26
CHST8	1.90611	0.00691908
CHST9	-2.47313	3.39757e-19
CHTF18	1.09077	1.02865e-12
CIB3	2.85513	1.2715e-16
CIDEA	-4.58778	2.20675e-26
CIDEC	-4.7934	6.91562e-28
CILP2	3.44082	4.91823e-30
CISH	1.01495	9.00988e-09
CIT	1.9709	2.71713e-27
CITED1	-1.96543	6.27295e-15
CKAP2	1.43502	6.49425e-25
CKAP2L	3.37814	7.30438e-32
CKMT1A	1.66734	5.61117e-06
CKMT1B	1.47185	0.00101642
CKMT2	-2.81906	3.53117e-29
CKS2	2.40024	8.68786e-32
CLC	-1.30536	0.00203608
CLCA4	-2.64278	1.53284e-25
CLCN1	-1.6445	7.55193e-16
CLCN2	1.06314	4.66553e-18
CLCNKB	-1.48941	1.05047e-21
CLDN11	-2.31103	3.92065e-29
CLDN14	1.18485	1.3473e-14
CLDN19	-3.67512	2.61607e-24
CLDN2	-1.10775	1.71301e-15
CLDN25	4.03578	1.1304e-12
CLDN5	-2.94995	3.15027e-32
CLDN6	3.69094	0.000240246
CLDN7	1.01694	2.91296e-14
CLDN8	-1.80397	2.68019e-16
CLDN9	1.56128	9.88307e-06
CLDND2	-1.75532	5.94468e-27
CLEC10A	-1.19493	1.35935e-12
CLEC14A	-1.17144	3.15442e-21
CLEC1A	-1.51643	1.57416e-27
CLEC3A	5.53143	0.0260797
CLEC3B	-3.89051	1.92906e-32
CLEC4F	-1.17229	2.65649e-21
CLEC4G	-3.57991	4.49204e-27
CLEC4M	-2.21776	2.13564e-14
CLEC5A	3.33105	2.05667e-29
CLEC6A	2.8217	7.46917e-05
CLEC7A	1.3588	8.27845e-09
CLGN	2.74305	3.57775e-13
CLIC2	-1.07374	1.79352e-19
CLIC3	1.58505	0.0030831
CLIC5	-2.01306	4.16789e-29
CLIP4	-1.61258	2.96764e-27
CLMP	-2.05457	1.26557e-28
CLPS	2.82064	1.96274e-09
CLPSL1	2.29	3.4555e-10
CLPSL2	3.06362	7.59093e-19
CLRN1	4.66931	1.30018e-06
CLRN3	-1.00178	4.84203e-05
CLSPN	2.90509	3.46258e-29
CLTC	1.22235	5.63945e-25
CLVS1	-1.07742	1.82892e-15
CMA1	-2.56657	9.34628e-23
CMPK2	1.43486	7.80287e-09
CMTM5	-1.0013	1.16975e-27
CMTM7	-1.19737	5.19286e-18
CMYA5	-1.74824	1.26446e-07
CNIH2	2.99447	4.54023e-28
CNKSR2	-1.9275	1.27097e-24
CNN1	-3.49557	2.21425e-28
CNRIP1	-1.52194	5.13777e-23
CNTD2	2.87435	3.90225e-18
CNTFR	-2.43312	1.28735e-25
CNTNAP2	4.07862	7.42524e-17
CNTNAP3	-2.22776	9.65715e-29
CNTNAP3B	-2.70711	3.39714e-31
COA6	1.04789	3.98258e-28
COL10A1	7.39666	2.57999e-34
COL11A1	6.41038	3.93418e-33
COL12A1	1.91435	6.65725e-19
COL14A1	-1.21066	2.46743e-17
COL17A1	-3.28157	1.43546e-21
COL1A1	2.40244	7.24232e-24
COL1A2	1.87067	1.62156e-18
COL22A1	2.8946	7.47355e-15
COL23A1	-1.65268	3.85528e-13
COL24A1	1.48103	7.45219e-22
COL25A1	-2.61052	8.73565e-30
COL3A1	1.7211	2.22286e-17
COL4A3	-1.28197	3.8873e-12
COL5A1	2.12721	3.51131e-23
COL5A2	2.13003	6.01584e-24
COL6A3	1.1661	2.74418e-11
COL6A5	2.55705	1.26163e-13
COL6A6	-2.77631	1.6296e-28
COL8A1	1.42259	2.56935e-14
COLCA2	-1.14244	2.71713e-27
COLEC10	1.66479	2.25078e-08
COLEC11	-1.25602	4.68546e-12
COLGALT2	-1.3563	7.05215e-25
COMMD3-BMI1	2.13838	8.34444e-06
COMP	4.52912	2.17662e-31
COMTD1	1.11815	3.91218e-13
CORIN	2.18035	3.27705e-21
CORO2A	1.32566	3.02073e-16
CORO2B	-2.15085	1.8318e-32
COX6C	2.38728	1.40453e-25
COX7A1	-2.42636	1.75639e-28
CPA1	-4.36503	6.53735e-34
CPA2	-2.70121	2.90989e-22
CPA6	2.22183	0.0358877
CPAMD8	-1.31793	5.36789e-19
CPEB1	-1.40871	3.37018e-25
CPED1	-1.93427	1.01235e-22
CPLX4	1.16336	2.9814e-06
CPM	-1.76804	2.26873e-14
CPN2	1.17565	4.57193e-06
CPNE7	1.91212	1.12682e-10
CPNE9	1.14687	2.60069e-06
CPXM2	-1.05348	7.05514e-17
CR1	-1.35308	1.9227e-12
CR1L	1.15751	0.00158641
CRABP2	1.84909	2.34857e-13
CRAT	1.04945	0.00146575
CRB2	-2.24236	8.05185e-18
CRB3	1.38151	1.86615e-22
CREB3L1	2.38961	3.02721e-20
CREB3L4	1.37243	1.40284e-18
CREB5	-2.15452	2.42787e-31
CREG2	1.69268	6.66734e-11
CRHBP	-3.50759	3.82439e-28
CRHR2	-1.45686	1.98203e-18
CRIM1	-1.41737	1.2491e-29
CRIP1	1.11031	1.36606e-07
CRISP3	4.42667	0.00393366
CRTAC1	-1.12777	6.57208e-26
CRY2	-1.09542	1.81642e-28
CRYAB	-3.06307	7.38403e-31
CRYBA2	3.90557	1.7573e-08
CRYBG3	-1.40825	1.51968e-21
CRYGN	-1.13494	5.42213e-16
CSAG1	8.30427	5.21469e-15
CSF3	-4.93108	2.02691e-22
CSMD2	2.09778	7.98582e-23
CSN1S1	-5.38681	2.82579e-23
CSN2	-9.7895	2.06948e-15
CSN3	-4.11518	9.11575e-15
CSNK1A1L	-1.00047	2.95108e-06
CSPG5	1.22845	6.24927e-08
CSRNP1	-1.93314	3.49513e-22
CSRNP3	-2.23415	1.12869e-19
CSRP1	-1.50863	1.81881e-20
CST1	6.78138	1.43869e-29
CST2	4.43756	6.10757e-24
CST4	8.43176	3.64607e-25
CST5	6.45742	3.97389e-12
CST6	2.81484	3.94045e-09
CSTL1	2.68075	5.64682e-05
CTB-55O6.8	1.04752	3.55959e-10
CTCFL	-1.65469	4.16338e-08
CTD-2006C1.10	1.42757	1.82152e-05
CTD-2116N17.1	1.24881	3.21826e-06
CTD-2370N5.3	1.11013	3.94085e-07
CTD-2535L24.2	-1.0079	0.00461675
CTD-2583A14.10	1.20372	4.14466e-06
CTHRC1	2.6181	4.51559e-31
CTIF	-1.19447	7.91017e-22
CTNNA3	-1.63723	1.15798e-22
CTPS1	1.29975	1.78846e-20
CTSD	1.28713	3.67357e-14
CTSG	-1.68506	1.41485e-16
CTTNBP2	-1.54973	4.36751e-27
CTXN1	2.20135	2.71008e-22
CTXN2	2.39026	3.34579e-10
CTXN3	-2.38448	3.54277e-10
CUBN	-1.47818	2.56181e-25
CX3CL1	-2.75556	2.36422e-28
CX3CR1	-1.07254	9.03375e-12
CXCL10	3.66329	8.04527e-22
CXCL11	4.02996	1.71079e-21
CXCL12	-1.68494	4.91604e-28
CXCL13	1.02424	7.96367e-06
CXCL2	-3.75372	1.06419e-32
CXCL3	-2.26942	5.94468e-27
CXCL9	3.11477	3.40108e-14
CXCR2	-1.78351	1.1128e-22
CXCR3	1.34967	0.000149902
CXCR4	1.06175	6.69653e-13
CXCR5	1.43297	0.000589274
CXorf22	3.15224	5.21562e-14
CXorf36	-1.82767	3.29619e-30
CYB561	1.23817	1.74096e-21
CYFIP2	1.28816	8.98873e-11
CYGB	-1.39649	9.62768e-21
CYP11A1	-1.6935	4.53811e-29
CYP1A1	-4.16067	1.17831e-07
CYP1A2	-1.84718	0.00035039
CYP21A2	2.06477	1.04527e-07
CYP26B1	-2.26404	3.57473e-20
CYP27B1	1.11156	0.000104147
CYP2B6	1.867	0.000840798
CYP2U1	-1.13355	4.56092e-27
CYP39A1	-1.15377	4.76612e-22
CYP3A4	-1.26328	1.55243e-22
CYP3A5	-1.04063	7.29897e-17
CYP46A1	-1.35913	4.78587e-25
CYP4A11	-1.20717	6.52355e-12
CYP4F12	-1.38831	1.75516e-20
CYP7A1	-1.92272	4.58096e-25
CYR61	-1.5459	3.51418e-18
CYSRT1	1.86381	9.95263e-15
CYTL1	-1.47739	1.12852e-18
CYYR1	-1.67513	1.29477e-31
D4S234E	-2.4017	7.05215e-25
DAAM2	-1.55446	5.66207e-24
DAB2IP	-1.29859	2.71713e-27
DACT2	-3.41686	4.77934e-32
DARS2	1.15874	1.23493e-25
DAW1	-2.20521	9.49839e-11
DAZL	1.05081	0.00199185
DBF4	1.13671	7.39302e-23
DBNDD1	1.62542	1.51968e-21
DBX2	-1.66446	1.03789e-20
DCAF10	1.16241	9.83551e-13
DCAF13	1.22488	6.22188e-28
DCDC1	2.02398	0.00207143
DCDC2	-1.00634	1.05126e-09
DCDC2C	-2.05762	2.79222e-09
DCN	-1.61108	2.92921e-22
DCSTAMP	1.21098	3.22781e-12
DCT	-3.46931	5.8046e-31
DCTPP1	1.17279	7.33561e-25
DCUN1D3	-1.04708	1.54999e-21
DCX	-2.04417	9.23288e-13
DDIAS	1.9514	1.89023e-23
DDIT4L	-1.42886	5.66611e-19
DDN	1.63107	0.000268559
DDR2	-2.12846	5.45351e-24
DDX26B	-1.27627	1.28487e-19
DDX39A	1.30227	1.68965e-24
DEFB1	-1.62294	9.931e-23
DEFB124	-2.17414	3.25628e-21
DEFB132	-4.33798	2.18364e-20
DEGS2	2.17487	1.36842e-16
DENND1B	1.34459	2.3147e-07
DENND2A	-2.15834	9.31888e-31
DENND2C	-1.02424	3.16295e-25
DEPDC1	3.39449	2.29724e-30
DEPDC1B	2.87746	1.21152e-28
DEPDC7	1.14694	8.60374e-13
DES	-5.2837	1.41083e-22
DFNB59	-1.24436	9.77819e-28
DGAT2	-2.55311	1.19189e-19
DGKB	-1.175	2.32261e-12
DHCR7	1.27004	2.98076e-11
DHDH	1.34106	4.68034e-06
DHRS13	1.00631	3.08434e-10
DHRS3	-1.13364	5.18941e-20
DHRS7C	-6.80207	5.46647e-09
DHRS9	-1.15828	4.81499e-06
DHTKD1	1.0316	1.02097e-20
DIAPH3	2.3922	5.36299e-26
DIO1	3.52551	5.63687e-07
DIRAS3	-1.10656	7.0208e-15
DIRC1	1.66005	1.87887e-09
DIXDC1	-1.18593	4.01007e-27
DKK3	-1.17941	5.89072e-16
DKK4	-1.58557	5.87534e-23
DLC1	-1.47771	2.60486e-21
DLEC1	-1.33663	4.92408e-24
DLGAP2	-2.14892	9.85117e-29
DLGAP5	3.20871	1.84298e-31
DLK1	-2.7613	6.29197e-23
DLK2	-2.16562	3.157e-18
DLL1	-1.0931	5.68644e-22
DLL3	2.69939	0.0439234
DLX3	1.15044	7.88617e-05
DLX4	1.58457	1.62219e-06
DLX5	2.06387	1.68163e-10
DMBT1	-1.88022	7.9218e-10
DMBX1	3.135	1.04338e-10
DMD	-2.77068	6.53629e-33
DMGDH	-2.38435	1.72392e-24
DMP1	3.41693	8.24387e-16
DMRT2	-2.47618	7.84264e-24
DMRT3	-1.49688	2.2283e-15
DMRTA1	-1.20321	2.18528e-17
DMRTC2	2.09378	0.0184285
DMTN	-1.29927	8.31641e-23
DNA2	1.77927	7.68807e-24
DNAAF3	2.11971	4.48324e-15
DNAH1	-1.0294	1.18049e-21
DNAH10OS	1.08653	6.58903e-09
DNAH14	1.6627	2.23793e-24
DNAH8	1.59723	1.09841e-05
DNAH9	-1.66599	1.35433e-21
DNAJB4	-1.29758	2.03947e-28
DNAJC1	1.38404	1.46435e-19
DNAJC12	1.81888	1.26941e-06
DNAJC22	1.46939	2.33339e-08
DNAJC5B	1.67935	2.03904e-12
DNAJC5G	-1.89978	8.63217e-13
DNASE1L2	1.46161	1.43054e-11
DNASE1L3	-2.7723	2.72597e-30
DNMT1	1.00319	1.56576e-16
DNMT3B	1.28767	1.24579e-12
DOC2B	-1.46079	1.9919e-21
DOCK11	-1.84759	6.70555e-17
DOK7	1.79753	0.000138014
DONSON	1.28406	1.71723e-27
DOPEY2	1.3806	1.37497e-25
DPEP1	2.18458	7.45219e-22
DPEP3	-1.13324	1.70928e-11
DPF1	1.04125	4.95694e-06
DPF3	-1.02996	8.34061e-18
DPP3	1.46799	6.02067e-30
DPP4	-1.0067	8.35042e-14
DPP6	-3.32735	1.00166e-32
DPRX	-2.90998	7.36116e-15
DPT	-3.27771	6.31011e-26
DPY19L2	-1.52621	1.46264e-25
DPYS	-1.70287	8.46912e-13
DPYSL2	-1.27246	4.24735e-31
DQX1	3.54043	2.23319e-21
DRC7	2.28903	0.00540131
DRD1	-1.3901	3.86152e-16
DRD2	-1.94727	1.81881e-20
DRP2	2.02045	1.98105e-22
DSC1	-1.91023	2.12453e-16
DSCC1	1.46869	9.5874e-18
DSCR8	5.63257	7.34777e-09
DSG4	-1.02554	6.52473e-05
DSN1	1.08061	2.23793e-24
DSPP	3.26865	7.89677e-10
DST	-2.22245	8.92639e-30
DTL	3.04953	2.76463e-31
DTX1	-2.38694	2.57138e-28
DUSP1	-1.81866	1.16971e-24
DUSP2	-1.0821	0.00187734
DUSP26	-3.29884	1.18646e-09
DUSP27	-1.93692	0.00635132
DUSP6	-1.37017	2.85074e-25
DYDC1	2.90706	7.74865e-06
DYDC2	1.78859	4.04229e-05
DZIP1L	-1.05149	9.02651e-22
E2F1	2.22973	5.66207e-24
E2F2	2.50307	1.21916e-23
E2F7	2.77032	7.46274e-29
E2F8	2.98646	1.04973e-28
EBF1	-2.66813	6.44045e-30
EBF2	-1.83096	3.29537e-22
EBF3	-2.40269	9.91936e-30
ECE2	1.75671	2.60961e-26
ECHDC1	-1.00256	1.39866e-28
ECHDC3	-1.42708	1.05001e-22
ECM1	1.82162	7.84975e-06
ECM2	-2.09556	5.0985e-20
ECSCR	-1.75669	2.65049e-29
ECT2	1.97851	3.32951e-29
EDA	-1.17394	2.00262e-26
EDAR	-1.9776	3.32399e-16
EDIL3	1.1395	5.6966e-05
EDN1	-1.3165	3.16182e-17
EDN2	2.43115	4.54335e-13
EDN3	-3.56956	1.83039e-22
EDNRB	-1.7808	1.07288e-28
EEF1A2	1.91762	4.75366e-12
EEPD1	-1.69751	8.59894e-31
EFCAB1	-3.03708	3.80225e-23
EFCAB10	1.15587	1.2825e-06
EFEMP1	-1.69361	7.01601e-27
EFNA2	2.76643	9.90346e-12
EFNA3	1.87142	1.9692e-14
EFNA4	1.12886	8.73296e-13
EFNB1	-1.12972	2.3516e-26
EFNB3	-1.29339	3.05166e-14
EFR3B	1.22532	9.67025e-08
EGF	-1.25077	2.7336e-06
EGFL8	-1.28166	6.30593e-18
EGFLAM	-1.59997	8.59894e-31
EGFR	-1.41348	2.39021e-30
EGLN3	1.85292	2.74418e-11
EGR1	-2.54964	3.45443e-27
EGR2	-2.15946	5.18941e-20
EGR3	-2.35244	5.89977e-20
EHBP1	-1.04087	1.1128e-22
EHD2	-1.79827	1.91828e-26
EIF4E1B	3.63404	0.000391347
EIF4EBP1	1.09215	9.70886e-07
ELANE	-3.15383	6.6885e-30
ELAVL2	2.9881	1.87963e-14
ELF5	-1.64151	1.62103e-12
ELMOD3	-1.43639	8.12028e-25
ELOVL3	-1.15853	4.8704e-10
ELTD1	-1.33137	1.11258e-20
EMCN	-1.64176	2.31314e-28
EME1	2.41671	3.17151e-27
EMILIN2	-1.37898	4.9241e-18
EMILIN3	-2.66218	4.08929e-22
EML5	-1.28383	7.59325e-11
EMP1	-1.58188	1.74494e-23
EMX1	3.83319	2.99083e-07
EMX2	-1.31791	1.17515e-12
ENAM	-2.16907	1.96435e-17
ENC1	1.08963	2.56935e-14
ENDOU	-1.11219	4.532e-21
ENKUR	1.32575	0.000294924
ENO2	1.23143	4.68034e-06
ENPP2	-2.33277	4.16305e-30
ENPP5	1.4028	7.20341e-06
ENPP6	-1.59652	1.08206e-15
ENPP7	1.64858	0.000116482
ENTHD1	3.29887	8.66628e-22
ENTPD7	1.46149	1.11232e-28
ENTPD8	2.35715	1.58087e-06
EOGT	-1.18506	1.31621e-30
EOMES	1.02995	0.0291333
EPAS1	-1.65713	7.16066e-27
EPB41L2	-1.44645	1.27694e-26
EPB42	-3.50471	2.04165e-23
EPCAM	1.30715	6.08923e-18
EPDR1	-1.42103	4.23419e-20
EPHA10	1.04987	5.97055e-08
EPHA2	-1.18945	1.20419e-22
EPHA8	3.70274	9.14052e-12
EPHB1	-2.44479	1.24269e-23
EPHB2	1.01507	2.42425e-12
EPHB6	-1.271	1.21916e-23
EPN3	1.96615	3.29537e-22
EPO	3.31329	0.00062559
EPPIN	-1.16593	0.000137786
EPRS	1.03578	2.17503e-26
EPSTI1	1.06081	4.50735e-10
EPT1	1.13935	2.41718e-21
EPYC	6.24118	1.12321e-29
EQTN	-1.93704	4.53722e-18
ERBB2	1.76717	6.99952e-06
ERCC6L	2.92549	3.54486e-31
ERG	-1.44733	1.18537e-28
ERICH4	-2.90355	7.54103e-24
ERMN	2.40339	1.12339e-17
ERMP1	1.25717	5.35737e-21
ERP27	1.4541	5.77009e-08
ERRFI1	-1.05685	6.6026e-17
ERVV-1	2.95527	0.00581824
ESAM	-1.05439	4.53664e-17
ESCO2	2.85876	3.53117e-29
ESM1	2.93284	1.31968e-31
ESPL1	2.5257	2.4494e-26
ESPN	1.41735	1.98282e-08
ESR1	1.78233	1.51044e-06
ESR2	-1.87277	3.32569e-24
ESRP1	1.59119	8.20089e-28
ESRRB	-1.34541	2.24083e-07
ETNK2	1.18376	3.49677e-08
ETS2	-1.15169	5.69418e-26
ETV3L	-3.02787	1.09683e-16
ETV5	-1.11684	1.079e-16
ETV7	1.82457	2.75968e-12
EVA1C	-1.00905	5.1017e-18
EVC2	-1.17005	2.85074e-25
EVL	1.41468	1.19384e-06
EVPL	1.36741	9.92672e-17
EXO1	3.40717	2.89819e-30
EZH1	-1.29012	2.66732e-32
EZH2	2.04501	1.34378e-28
EZR	1.15135	4.56223e-23
F10	-2.54188	1.01104e-29
F12	2.29425	4.11642e-21
F2	1.84418	1.58649e-06
F2R	1.1498	1.82135e-14
F2RL2	1.9401	1.62103e-12
F3	-1.76644	6.70695e-26
F5	1.45514	3.56561e-07
F7	2.39491	1.38842e-09
F8	-1.45808	5.94468e-27
FABP1	-2.08275	3.09534e-11
FABP4	-4.64632	3.9141e-30
FABP6	3.95924	2.40378e-06
FABP9	-1.15747	1.03736e-15
FADD	1.01055	1.99911e-10
FADS2	1.50611	1.4956e-05
FADS3	-1.68209	1.35853e-19
FADS6	4.30872	0.0022021
FAIM3	1.01182	1.96477e-07
FAM107A	-2.78786	4.70411e-31
FAM110A	1.124	8.93923e-18
FAM110D	-2.2958	4.08606e-30
FAM111B	2.79328	8.20089e-28
FAM124A	-1.43136	9.26286e-29
FAM124B	-1.02276	7.7269e-14
FAM126A	-1.7928	2.72306e-31
FAM132B	2.06287	9.08956e-11
FAM13A	-2.15346	3.42496e-32
FAM13C	-1.932	4.16789e-29
FAM149A	-2.01113	1.02708e-28
FAM150B	-2.34832	6.06368e-27
FAM153A	-1.91482	7.05859e-16
FAM153B	-1.48005	1.66631e-15
FAM153C	1.05531	0.00192869
FAM155A	1.48705	0.0045953
FAM155B	1.53096	7.39451e-08
FAM162B	-1.98606	2.54867e-30
FAM163B	1.09499	0.00287841
FAM166B	-2.04379	1.09194e-22
FAM170B	-1.96065	2.44708e-08
FAM171A2	1.18806	7.27263e-06
FAM173A	1.21576	7.05514e-17
FAM180B	-3.85212	6.06773e-27
FAM181A	-2.74666	5.70774e-19
FAM183A	1.05986	0.000117006
FAM184A	-1.03555	1.23724e-19
FAM187B	-1.48233	3.30304e-10
FAM189A1	1.5612	0.036154
FAM189A2	-2.42639	7.95689e-26
FAM195A	1.15329	2.69008e-18
FAM196A	3.16801	3.74383e-08
FAM196B	-3.49418	2.33473e-22
FAM19A1	-1.08996	2.76428e-12
FAM208B	1.0151	5.23563e-11
FAM212B	-1.39794	3.11434e-28
FAM213A	-1.16543	4.4875e-12
FAM216B	2.60962	2.44305e-05
FAM228A	-2.23695	4.2509e-22
FAM25A	4.12736	0.0109379
FAM26D	-1.98961	6.21607e-13
FAM43A	-1.19738	1.48791e-23
FAM47E-STBD1	-1.75765	1.74096e-21
FAM49A	-1.37278	6.14527e-29
FAM49B	1.00569	9.89102e-20
FAM57B	2.55899	1.26053e-11
FAM64A	2.69546	9.48441e-27
FAM71C	2.85655	0.0170459
FAM71E1	1.10164	6.99384e-08
FAM71F1	1.901	6.09566e-05
FAM72A	2.42386	1.40419e-24
FAM72B	2.44057	2.5072e-21
FAM72C	2.74886	1.63609e-16
FAM72D	2.85762	9.30031e-23
FAM83A	3.10884	0.0145714
FAM83D	3.58881	5.90829e-30
FAM83E	1.30053	0.00385869
FAM83H	1.53541	1.92665e-23
FAM89A	-1.71277	2.04165e-23
FANCA	1.78712	4.23419e-20
FANCB	1.16197	7.38058e-14
FANCD2	1.39306	8.68956e-20
FANCI	1.95783	8.88482e-29
FAP	1.99268	7.54103e-24
FAT2	-2.35291	1.87633e-25
FAT4	-1.25476	6.46796e-20
FAXDC2	-1.85254	4.71072e-30
FBLN2	-1.19784	2.07851e-08
FBLN5	-1.65082	8.69321e-29
FBN2	2.94597	9.20212e-22
FBXL16	1.92757	3.85284e-14
FBXL6	1.37867	2.09764e-22
FBXO16	1.15905	8.48024e-13
FBXO2	-1.01702	6.17865e-08
FBXO32	-1.00674	2.93951e-11
FBXO40	-5.89872	5.68241e-14
FBXO43	2.03211	2.19348e-24
FCER1A	-1.02581	1.89548e-12
FCER2	-1.75995	2.26887e-14
FCGR1A	1.67172	1.92425e-20
FCGR1B	1.00482	2.58947e-09
FCGR3A	1.25138	5.18202e-14
FCN2	-1.00065	3.78406e-10
FCRL3	1.25773	0.0335558
FCRL4	1.91613	1.43676e-18
FCRLB	2.6012	3.52705e-07
FDCSP	-1.34613	4.63361e-11
FEN1	1.41036	1.19976e-26
FER1L5	-1.0052	1.70183e-08
FER1L6	2.19919	7.78458e-05
FERMT2	-1.5913	2.97403e-25
FEZ1	-1.40138	5.1383e-26
FEZF2	-3.39186	1.07725e-18
FFAR3	-2.51013	8.40648e-12
FFAR4	-1.79686	3.16182e-17
FGA	-1.91377	0.0178636
FGD3	1.7331	2.10852e-10
FGF1	-2.07516	8.02696e-31
FGF16	-1.03209	0.000956526
FGF17	-2.03791	9.31115e-23
FGF2	-2.33893	3.5257e-30
FGF5	3.67402	2.76599e-14
FGF7	-1.19686	3.92619e-20
FGF8	-2.14663	2.91064e-13
FGF9	-1.68012	8.98938e-23
FGFBP1	-1.96424	6.44988e-21
FGFBP2	-3.22095	5.48596e-27
FGFR3	2.01491	8.27845e-09
FGFR4	1.57818	0.00220813
FGL1	-1.26428	0.00709963
FGL2	-1.07014	5.96182e-17
FHL1	-4.54723	1.29477e-31
FHL5	-2.17031	8.48306e-26
FHOD3	-1.40142	3.04528e-22
FIBCD1	2.00383	1.19389e-08
FIGF	-4.68697	3.67146e-34
FIGLA	-1.39907	5.80122e-16
FIGN	-1.67637	2.03269e-25
FILIP1L	-1.01853	3.83376e-12
FITM1	-2.46369	9.68869e-09
FKBP10	1.039	8.33644e-16
FKBP4	1.37376	7.91017e-22
FKSG62	-1.34596	1.4458e-16
FLAD1	1.10624	4.44951e-29
FLG	-1.09708	7.7269e-14
FLI1	-1.05611	3.85727e-20
FLNC	-2.53014	7.63049e-25
FLRT2	-1.44893	3.46146e-24
FLT3	1.24477	0.00217909
FLT4	-1.14476	1.27863e-22
FLVCR1	1.50692	3.17308e-26
FMO2	-3.10778	5.39334e-33
FMO3	-1.15622	1.50745e-12
FMOD	-1.01378	2.22286e-17
FN1	3.29397	1.07896e-31
FNDC1	1.65736	5.86218e-17
FNDC4	-1.45917	7.78581e-25
FNDC5	-1.73205	6.34276e-12
FNDC9	1.28308	0.0134447
FOLR1	-1.28108	2.84395e-14
FOLR2	-1.97462	6.84246e-16
FOS	-2.37086	1.26666e-23
FOSB	-3.53476	1.78602e-27
FOXA1	1.77751	1.35275e-18
FOXD1	3.29783	0.00527426
FOXD2	1.85296	4.90451e-16
FOXD3	2.80917	1.55031e-06
FOXD4	1.20822	2.52999e-08
FOXD4L1	1.47807	3.08002e-10
FOXE3	1.5976	0.0114841
FOXH1	1.75157	8.38395e-11
FOXJ1	3.99722	1.29267e-08
FOXM1	3.30531	1.73375e-30
FOXN3	-1.30101	3.38403e-26
FOXO1	-1.59526	3.1488e-31
FOXO6	1.42711	5.85806e-14
FOXP2	-1.70833	1.83249e-24
FOXP3	1.99394	1.03166e-18
FOXRED2	1.0005	3.0514e-19
FP325317.1	-4.49797	3.96782e-29
FPGT-TNNI3K	-1.16889	1.09685e-16
FREM1	-2.64982	1.47091e-30
FRMD1	-4.41195	2.67671e-27
FRMD3	-1.10258	2.15157e-21
FRMPD1	-1.42205	7.63623e-20
FRMPD2	-1.5332	9.85955e-07
FRMPD3	2.05183	6.27909e-09
FRMPD4	-2.40631	5.2006e-23
FRRS1L	-1.62047	2.36769e-10
FSCN3	-1.15616	1.99848e-13
FSD1	1.88632	0.00254615
FSD2	-2.75768	2.84238e-09
FSIP1	2.61995	6.58903e-09
FSTL4	1.72766	2.17803e-08
FTMT	-1.29673	3.45706e-18
FUT2	1.42458	5.2669e-08
FUT7	1.64378	3.47432e-11
FUT8	1.16676	1.46113e-14
FXYD1	-3.66775	9.45659e-34
FXYD2	-1.58307	1.24493e-24
FXYD3	1.23874	3.22781e-12
FXYD4	2.8116	0.0132016
FXYD6	-1.08692	1.93981e-24
FZD2	1.2031	7.2544e-18
FZD4	-2.32449	3.73537e-25
FZD7	-1.16348	8.51331e-17
G0S2	-4.15113	1.10109e-26
GABARAPL1	-1.29129	4.63605e-30
GABRA2	-1.90471	3.70875e-21
GABRA3	4.62928	0.000825273
GABRA4	-3.37915	3.48794e-21
GABRA5	4.73257	5.65192e-10
GABRD	3.25119	1.92906e-32
GABRE	-1.90222	9.73458e-23
GABRG1	-2.45822	3.31031e-16
GABRP	-1.14536	1.6084e-13
GABRQ	5.63259	2.0341e-06
GABRR1	-1.21052	0.000454729
GAD1	4.24383	8.63084e-06
GADL1	-2.6787	0.00473416
GAL3ST1	-1.14133	3.02073e-16
GAL3ST2	4.22622	3.07644e-20
GAL3ST3	-1.79728	5.04281e-08
GALE	1.39594	3.85587e-22
GALNT12	-1.17968	1.74427e-18
GALNT15	-2.65503	6.17682e-27
GALNT16	-1.00887	1.74208e-17
GALNT5	1.89649	7.62386e-06
GALNT6	1.43065	8.98873e-11
GALNT7	1.33661	1.22169e-10
GALNT8	-1.86114	1.1031e-24
GALR1	-2.95397	5.54792e-21
GALR2	1.14592	2.64826e-05
GAPT	1.09854	1.89457e-10
GAS1	-1.24925	1.19519e-23
GAS2	-1.92962	3.46146e-24
GAS2L2	-1.4454	1.60183e-20
GAS2L3	1.42383	1.63674e-19
GATA3	1.6399	3.13554e-15
GATA4	4.8263	0.00137684
GATA5	3.90682	0.00990719
GBA	1.02562	2.19348e-24
GBE1	-1.11066	4.68546e-12
GBP5	2.42818	1.32338e-10
GBX2	4.46774	6.57208e-26
GCNT3	2.41701	0.00054216
GCOM1	-1.30399	7.38074e-18
GDA	-1.85993	2.53022e-10
GDF10	-3.44029	4.98101e-31
GDF15	2.02415	6.07232e-07
GDF5	-1.15371	4.11642e-21
GDF5OS	-1.42836	1.59241e-08
GDPD2	2.82373	0.00243623
GDPD5	-1.51247	8.52437e-22
GEN1	1.06161	2.58493e-19
GFAP	-3.16295	3.84433e-29
GFRA2	-2.14957	1.68893e-25
GFRAL	-2.93261	3.9428e-13
GGCT	1.30386	6.6429e-28
GGH	1.63352	3.23845e-09
GGT2	-2.1595	2.68593e-09
GH1	-1.53742	3.00032e-15
GHR	-2.59603	3.98258e-28
GIMAP1	-1.41736	4.93887e-26
GIMAP5	-1.48489	2.20991e-23
GIMAP6	-1.36687	1.83249e-24
GIMAP7	-1.36334	2.81753e-22
GIMAP8	-1.64242	2.02641e-27
GINS1	2.39008	1.67989e-29
GINS2	1.9314	1.77365e-21
GINS4	1.68903	4.9241e-18
GIPC2	-2.45827	1.46576e-32
GJA3	2.32768	6.17891e-17
GJB2	4.49679	5.3188e-31
GJC2	-1.2178	1.95255e-15
GK	1.17135	3.27852e-19
GLB1L3	-2.03241	5.61777e-20
GLDN	-1.89751	1.18494e-20
GLP1R	-1.04605	2.3315e-09
GLP2R	-3.67391	4.52798e-24
GLRA4	-3.34855	4.16553e-24
GLT1D1	-1.08558	2.49321e-13
GLYAT	-5.20149	1.75639e-28
GLYATL1	1.78041	0.000170739
GLYCTK	-1.41874	2.45293e-14
GMNC	-3.72069	5.26611e-21
GNAI1	-2.14822	3.17787e-28
GNAL	-2.07011	1.85823e-32
GNAT1	1.22595	0.00056589
GNG11	-2.03991	5.04161e-31
GNG13	4.70187	5.93191e-26
GNG2	-1.75727	5.38359e-20
GNG3	2.06101	9.77648e-08
GNG7	-1.41626	7.63623e-20
GNGT1	4.87393	5.44899e-05
GNRH1	-1.04579	1.32305e-16
GOLGA6L4	-1.57712	1.85902e-12
GOLGA8A	-1.62466	2.80899e-20
GOLGA8B	-1.41155	2.19208e-15
GOLGA8F	-1.12558	6.51821e-05
GOLGA8G	-2.74193	8.39776e-08
GOLGA8H	-1.36479	1.94395e-19
GOLGA8K	-1.70621	4.24597e-15
GOLGA8M	-2.61212	9.7714e-26
GOLGA8N	-1.56808	3.75756e-27
GOLGA8O	-1.28564	2.50063e-08
GOLGA8Q	-1.53796	2.69018e-11
GOLGA8R	-1.46074	3.92619e-20
GOLGA8S	-1.12229	1.68879e-10
GOLGA8T	-1.73493	3.03764e-14
GOLM1	1.2662	6.08382e-15
GOLT1A	1.23996	8.35042e-14
GP2	3.02062	0.00711827
GPAM	-3.94015	4.53811e-29
GPATCH2	1.03625	8.34061e-18
GPBAR1	-3.0506	1.01956e-23
GPC2	1.22207	0.00418129
GPC3	-2.54767	2.34267e-29
GPC4	1.28811	6.33445e-07
GPD1	-4.82475	2.62375e-28
GPIHBP1	-3.5669	2.00559e-33
GPLD1	-2.51431	3.17308e-26
GPM6B	-1.80566	5.89977e-20
GPR111	2.0014	7.15636e-07
GPR112	-3.00402	5.34996e-16
GPR115	4.12034	1.88318e-15
GPR116	-1.48125	4.38904e-23
GPR123	-1.05543	3.73243e-11
GPR124	-1.30043	2.05717e-22
GPR133	-2.06593	9.00079e-23
GPR137C	1.25853	1.29982e-13
GPR139	4.21762	2.97001e-05
GPR141	2.30606	7.45219e-22
GPR142	-1.41172	5.42542e-13
GPR143	1.50613	5.37871e-11
GPR144	-4.55127	2.69437e-20
GPR146	-2.64993	1.95844e-32
GPR149	-2.72984	1.2199e-12
GPR15	-1.57936	1.29878e-05
GPR160	1.42338	9.97252e-16
GPR17	-2.73301	7.65397e-30
GPR18	1.23809	0.000218804
GPR182	-2.25346	5.58024e-18
GPR19	2.14691	3.62778e-17
GPR31	1.06291	0.000101864
GPR33	1.28028	0.00043594
GPR34	-1.54308	1.04597e-19
GPR37L1	2.0561	3.17397e-05
GPR42	-2.27023	4.48531e-05
GPR45	-1.138	4.58485e-09
GPR52	2.96493	0.00148079
GPR68	1.70879	4.27945e-27
GPR75	-1.09003	1.3015e-12
GPR84	1.81971	8.90358e-16
GPR88	-1.86845	3.56581e-22
GPR97	-2.08268	9.76085e-22
GPRASP1	-2.07637	1.86477e-32
GPRASP2	-1.26488	1.07611e-29
GPRC5A	2.32586	1.97752e-24
GPRC5B	-1.19511	1.72519e-25
GPRIN1	2.86787	6.70309e-32
GPSM2	1.34953	5.16858e-21
GPT	-1.04873	9.7181e-14
GPX3	-3.54101	3.51623e-27
GRAMD3	-1.48658	3.2291e-16
GRASP	-1.68363	1.72756e-28
GREB1L	1.71786	4.13424e-05
GREM1	1.22189	5.23563e-11
GREM2	-1.80219	1.82598e-19
GRHL3	1.23889	0.000119959
GRIA4	-3.68419	1.46179e-24
GRIK1	-1.52156	2.11262e-13
GRIK4	1.20365	0.0305081
GRIK5	-1.16286	9.64904e-15
GRIN2B	-2.85257	3.98258e-28
GRIN2D	2.12101	9.92188e-22
GRIP1	1.0304	4.16477e-06
GRIP2	-1.46498	5.68644e-22
GRK1	2.22641	0.00579823
GRK5	-1.14819	5.98568e-25
GRM4	5.16525	5.84651e-27
GRM5	1.2866	0.000256507
GRM8	3.01952	2.08964e-28
GRXCR2	-2.16972	1.56667e-12
GSDMC	1.86799	0.0100044
GSG2	1.94762	1.35433e-21
GSN	-2.50012	4.60017e-33
GSPT2	-1.12686	5.45351e-24
GSR	1.00743	8.78327e-18
GSTA1	-1.6341	2.03058e-14
GSTM2	-1.56897	3.66293e-26
GSTM5	-3.36372	9.66109e-26
GSTT2B	-1.47982	0.000575984
GTSE1	2.86993	2.44101e-29
GTSF1	2.36163	0.000939969
GTSF1L	1.67803	2.01442e-07
GUCA1A	1.65699	3.01657e-08
GXYLT2	1.0803	1.01208e-06
GYG2	-3.68651	1.643e-23
GYPC	-2.01808	5.17419e-32
GYPE	-1.13583	1.79152e-12
GYS2	-4.21876	1.01326e-23
GZMK	1.37372	0.00196978
H1FNT	-1.02497	4.54104e-08
H2AFX	1.53859	1.12455e-24
H2AFY	1.00423	1.01376e-30
H2AFZ	1.33658	3.3035e-28
H3F3A	1.01024	1.75005e-27
HAAO	-1.01245	7.99415e-24
HABP4	-1.15964	3.2419e-26
HADH	-1.15148	5.19286e-25
HAGHL	2.71794	3.51623e-27
HAND2	-1.14693	2.86204e-20
HAP1	-2.24635	4.81977e-15
HAPLN1	4.90113	2.04501e-22
HAS1	-2.5429	2.38219e-05
HAS3	-3.28833	9.66814e-27
HBA1	-3.68195	4.64803e-20
HBA2	-4.49938	8.31083e-27
HBB	-4.45104	2.00262e-26
HBE1	-1.05004	1.29083e-09
HBEGF	-1.01126	8.8802e-14
HBG2	-2.11315	3.19905e-07
HBZ	-2.32928	1.69059e-10
HCAR2	-3.0616	4.82485e-28
HCAR3	-1.82703	4.23617e-25
HCN1	-1.03763	3.0207e-12
HCN2	3.76452	3.21542e-29
HCRTR1	-1.29189	3.90479e-24
HDGF	1.16533	1.15047e-26
HDGFL1	1.63757	0.000105144
HELLS	1.59908	1.63043e-20
HEPACAM	-4.62967	4.24735e-31
HES2	1.939	6.76595e-05
HES6	2.38688	1.62312e-24
HEY2	-1.0662	3.90225e-18
HEYL	1.10702	1.58391e-13
HFM1	-1.99982	3.59307e-26
HGH1	1.33483	2.46258e-25
HHATL	-4.48963	7.02427e-27
HHIP	-1.12511	3.42906e-11
HHIPL2	3.44675	6.67465e-07
HID1	1.37772	2.69405e-14
HIF3A	-3.34197	5.88327e-32
HIST1H1B	6.86652	1.45851e-16
HIST1H1C	2.33117	9.64731e-16
HIST1H1D	5.19843	3.18319e-14
HIST1H1E	5.70887	7.21938e-15
HIST1H1T	4.4903	1.2329e-16
HIST1H2AB	6.23654	2.9158e-06
HIST1H2AC	1.48914	4.74304e-16
HIST1H2AD	4.21448	9.28595e-25
HIST1H2AE	2.05636	2.45266e-15
HIST1H2AG	2.34842	3.2291e-16
HIST1H2AH	5.29311	3.54183e-05
HIST1H2AI	4.97508	3.85714e-28
HIST1H2AJ	7.31176	2.83803e-17
HIST1H2AL	5.60466	1.34538e-16
HIST1H2AM	4.78587	2.07504e-27
HIST1H2BB	6.91557	4.56184e-10
HIST1H2BC	3.09371	7.67856e-23
HIST1H2BD	2.62986	1.39196e-26
HIST1H2BE	5.17577	7.85724e-26
HIST1H2BF	4.86284	9.47226e-25
HIST1H2BG	2.71273	2.40234e-19
HIST1H2BH	4.29074	1.86462e-24
HIST1H2BI	6.99048	1.41415e-10
HIST1H2BJ	2.73182	3.27705e-21
HIST1H2BK	1.98947	7.47827e-25
HIST1H2BL	4.78895	1.94128e-15
HIST1H2BM	6.62132	1.21093e-13
HIST1H2BN	1.75475	4.96972e-13
HIST1H2BO	5.24546	2.97198e-27
HIST1H3A	3.87926	0.000898851
HIST1H3B	7.37935	1.72603e-21
HIST1H3C	5.57133	1.5924e-14
HIST1H3D	3.72551	5.21948e-25
HIST1H3E	1.59146	1.79216e-14
HIST1H3F	7.08011	2.36254e-15
HIST1H3G	3.48458	5.25071e-17
HIST1H3H	4.18062	1.07834e-26
HIST1H3J	5.72946	1.10109e-26
HIST1H4A	7.0037	5.17702e-10
HIST1H4B	6.97565	4.88684e-07
HIST1H4C	6.53536	2.24968e-12
HIST1H4D	6.13753	2.84242e-21
HIST1H4E	5.53817	1.37603e-17
HIST1H4H	2.86885	4.16932e-22
HIST1H4I	1.92049	6.1076e-25
HIST1H4J	2.38093	2.87912e-15
HIST1H4K	2.64844	2.38016e-15
HIST2H2AA4	3.46977	3.47844e-11
HIST2H2AB	5.90618	4.41027e-08
HIST2H2AC	4.26962	3.17522e-13
HIST2H2BE	1.85148	1.65435e-17
HIST2H2BF	3.08323	8.49294e-15
HIST2H3D	2.91318	1.28617e-07
HIST2H4A	3.02256	8.50169e-20
HIST3H2A	1.54841	1.29555e-06
HIST3H2BB	2.82835	2.42425e-12
HIST4H4	1.99741	1.48233e-05
HJURP	3.3732	3.32932e-31
HLA-DQA2	1.03621	0.00955541
HLF	-2.97957	9.37761e-34
HMCN2	-1.82214	1.52791e-15
HMGA1	1.29313	7.17724e-17
HMGA2	1.44147	4.05917e-10
HMGB3	2.28243	5.05648e-27
HMGCLL1	-1.59774	1.19189e-19
HMMR	2.98555	1.0915e-30
HMP19	5.95685	1.50323e-13
HMSD	1.21766	0.0409816
HN1	1.94124	1.16194e-28
HN1L	1.25498	2.0845e-28
HOGA1	-1.72679	4.03882e-21
HOPX	1.12562	3.42043e-13
HORMAD2	-1.88487	4.3665e-09
HOXA10	-1.22475	1.40986e-17
HOXA11	1.02567	0.00557673
HOXA2	-2.52746	7.51489e-32
HOXA3	-1.97331	3.47349e-31
HOXA4	-2.46771	1.60787e-33
HOXA5	-2.50449	6.53629e-33
HOXA6	-2.31592	6.58087e-30
HOXA7	-1.9368	6.43205e-29
HOXA9	-1.43773	2.20991e-23
HOXB1	2.01904	0.0208112
HOXB13	5.31176	6.8911e-09
HOXB2	1.40089	0.000134708
HOXB9	2.80942	2.05247e-11
HOXC10	2.28069	1.55369e-11
HOXC11	2.99818	6.04213e-14
HOXC12	3.82034	0.000719499
HOXC13	2.67235	4.50008e-18
HOXD10	-1.06317	5.59787e-11
HOXD3	-1.34185	7.39368e-24
HOXD4	-1.53074	8.65478e-23
HOXD9	-1.11317	4.08592e-19
HP	-1.0769	4.97267e-06
HPD	-2.19313	2.31218e-22
HPN	1.84378	3.67357e-14
HPR	-1.83396	7.73195e-17
HPRT1	1.05495	1.32286e-20
HPSE2	-3.1717	1.85992e-30
HPX	1.50592	0.0161951
HRASLS2	1.70236	8.36205e-08
HRASLS5	-1.85208	3.59181e-19
HRC	-2.14113	6.82735e-21
HRNR	-1.36862	1.83057e-17
HS3ST3A1	1.77622	3.97372e-18
HS3ST4	-3.6583	1.39495e-24
HS6ST3	3.03768	2.77559e-08
HSD11B1	-2.62025	1.62511e-17
HSD17B11	-1.10956	8.86456e-22
HSD17B13	-4.76068	5.40764e-31
HSD17B2	-1.57658	6.796e-13
HSD17B6	3.18742	8.21931e-33
HSD17B7	1.12648	1.81881e-20
HSD3B1	-1.14496	9.94264e-09
HSF2BP	1.14271	2.2325e-14
HSH2D	2.09903	2.11047e-17
HSPA12A	-1.72294	7.32224e-13
HSPA12B	-1.34382	2.54182e-23
HSPA6	1.49941	8.30037e-12
HSPB1	1.22425	5.22625e-09
HSPB2	-2.70952	6.69584e-33
HSPB2-C11orf52	-3.28377	3.71088e-23
HSPB6	-4.23264	6.33288e-31
HSPB7	-4.74585	4.63663e-26
HSPC047	-1.71786	2.62345e-08
HTR1D	3.3714	2.49816e-26
HTR2A	-2.6858	2.76329e-22
HTR3C	-1.93763	1.93736e-11
HTR4	-1.82935	5.91025e-13
HYAL1	-1.4693	2.73634e-28
IBSP	7.22223	5.66431e-34
ICAM2	-1.46898	3.92922e-27
ICOS	1.65649	9.41149e-07
ID1	-1.40255	3.2664e-17
ID4	-2.23737	3.3035e-28
IDH2	1.22223	2.72965e-19
IDO2	1.12406	0.0049564
IER5L	1.14555	1.83375e-17
IFFO2	-1.79908	2.63268e-19
IFI27	1.55396	0.000502942
IFI6	2.53039	2.00155e-17
IFIT1	1.2521	0.00115206
IFIT2	1.05995	0.000101601
IFNB1	3.8211	5.6452e-12
IFNE	-1.87917	3.68064e-13
IFNL1	2.52189	0.000200529
IFNL2	5.01923	1.46635e-14
IGF1	-1.99337	1.03033e-22
IGF1R	1.13476	0.0244874
IGF2BP1	2.92682	7.05637e-13
IGF2BP3	2.67952	0.00585922
IGFALS	2.33883	0.000222184
IGFBP1	-1.67987	4.04169e-15
IGFBP6	-3.54415	5.66431e-34
IGFBPL1	2.08785	2.25967e-13
IGFL2	3.0815	1.90038e-21
IGFL3	5.04549	9.53981e-20
IGFN1	-1.51998	9.6432e-15
IGJ	-1.80208	1.31967e-13
IGSF10	-2.78851	1.73375e-30
IGSF3	1.04459	1.66878e-12
IGSF9	1.68696	9.256e-18
IL11	1.26651	1.16684e-11
IL11RA	-1.82905	2.6673e-33
IL12B	1.93227	4.83644e-07
IL13	-1.48901	4.75536e-05
IL17B	-3.28677	2.6937e-24
IL17C	2.14062	0.00116885
IL17D	-1.7684	4.73046e-19
IL17RD	-1.56824	1.00756e-19
IL17REL	2.86444	7.74877e-14
IL18	1.1032	1.27967e-11
IL19	4.19536	6.69711e-16
IL1RAPL2	-1.13329	1.80595e-10
IL1RL2	-1.04229	5.40044e-10
IL20	3.50526	6.26316e-11
IL21	2.46942	1.1882e-10
IL21R	2.39132	1.79607e-24
IL24	1.43196	5.34434e-07
IL27	1.33522	1.66391e-13
IL31RA	1.18154	4.4477e-05
IL33	-2.39543	9.15811e-31
IL34	-1.28251	4.11584e-18
IL36G	2.35346	0.0406284
IL36RN	3.07755	0.0166422
IL4I1	2.39321	1.2568e-18
IL6	-2.67532	2.01868e-16
IL9R	1.89568	2.88374e-15
ILDR2	2.42256	2.17011e-28
INA	4.07178	0.000505063
INHBA	3.73529	5.66431e-34
INMT	-2.3593	3.69626e-29
INMT-FAM188B	-2.23939	1.38248e-15
INPP1	-1.20255	1.37984e-30
INSM1	4.83814	0.000131973
INSM2	1.0387	0.0042853
INTS7	1.28084	2.10316e-31
IQCD	1.13786	9.57124e-14
IQGAP3	3.64211	4.18024e-31
IQSEC3	-2.39071	5.14906e-30
IRF7	1.4898	1.25453e-20
IRG1	3.45174	7.17112e-10
IRS2	-1.49708	9.45729e-26
IRX1	-2.68726	2.9273e-23
IRX4	-1.24573	2.50316e-11
IRX6	-1.94489	1.15798e-22
ISG15	2.90445	7.70468e-19
ISLR2	-1.17133	9.89102e-20
ISM1	-2.01719	3.17787e-28
ITGA10	-1.0684	5.68421e-10
ITGA11	1.21044	6.07232e-07
ITGA7	-3.39448	1.2133e-30
ITGA9	-1.09044	5.47896e-26
ITGB1BP1	-1.25355	6.51685e-14
ITIH2	-3.16907	2.975e-16
ITIH3	-1.32986	8.05185e-18
ITIH5	-3.81174	5.66431e-34
ITIH6	1.27909	5.696e-07
ITLN1	-4.30145	0.00237653
ITM2A	-2.19833	1.11855e-32
ITPKA	3.04082	7.52877e-21
ITPRIPL1	-2.45858	5.49093e-32
ITSN1	-1.54642	6.12311e-20
IVL	4.75279	0.0146594
JADE1	-1.00868	6.85304e-29
JADE3	1.00069	1.3473e-14
JAKMIP1	2.58477	1.30878e-19
JAM2	-1.76225	8.68786e-32
JMJD7-PLA2G4B	-1.04473	7.7269e-14
JPH2	-2.37745	2.04146e-26
JPH3	2.11422	2.19275e-07
JPH4	-1.41302	3.90225e-18
JUN	-1.58993	5.55899e-24
JUNB	-1.07488	8.18507e-08
KANK1	-1.60209	1.11232e-28
KANK3	-2.10642	6.02067e-30
KAT2B	-1.11948	2.30079e-23
KAZALD1	1.38822	0.0058229
KBTBD12	-1.15876	2.99721e-20
KBTBD13	-2.80413	0.00111822
KCNA1	-1.91068	4.86064e-17
KCNA2	-3.04383	9.12612e-25
KCNA4	-3.66545	1.07857e-22
KCNA5	-1.32673	1.11629e-13
KCNA7	-3.67123	0.00065044
KCNAB1	-1.50059	6.44646e-26
KCNB1	-2.53087	4.07054e-28
KCNC4	-1.6308	1.80007e-25
KCNE1	-2.68065	4.73283e-25
KCNE4	2.53084	1.28907e-10
KCNF1	2.07837	5.57616e-08
KCNG2	1.23536	9.54497e-05
KCNG3	3.15225	5.88523e-12
KCNH1	3.38928	3.52018e-11
KCNH3	-1.78322	1.06493e-15
KCNH5	-3.35493	1.10828e-21
KCNH6	3.97003	0.00983369
KCNH8	-2.20328	4.88755e-19
KCNIP2	-4.83189	7.46274e-29
KCNJ10	2.23432	3.87582e-15
KCNJ11	1.08415	7.23537e-08
KCNJ12	-1.16978	3.75417e-17
KCNJ16	-2.81294	4.21916e-30
KCNJ2	-1.23831	2.32701e-20
KCNJ6	2.77901	4.82084e-11
KCNK1	1.76983	1.5839e-08
KCNK10	1.1853	0.0158586
KCNK15	2.48793	3.51913e-12
KCNK17	-1.01994	1.04437e-06
KCNK6	1.38722	3.33432e-16
KCNK9	2.20422	1.5577e-11
KCNMB1	-2.70737	1.5166e-23
KCNMB2	-1.46494	3.78197e-20
KCNQ5	1.2903	0.000735973
KCNS1	-1.61527	2.41938e-13
KCNS3	1.0333	2.38855e-11
KCNT2	-1.22507	2.35214e-16
KCTD12	-1.37585	5.59147e-26
KCTD14	-1.05782	4.41349e-22
KCTD4	-1.40357	7.35964e-22
KCTD5	1.08033	5.92648e-31
KCTD8	-2.17727	1.31379e-21
KDELR3	1.24481	7.07638e-16
KDM4B	1.01085	2.62224e-09
KDM5B	1.10435	2.15167e-24
KHDC3L	-2.33819	2.66178e-11
KIAA0101	3.17762	1.92906e-32
KIAA0319	2.68053	0.0108441
KIAA0408	-3.77347	6.06773e-27
KIAA1024	1.23866	2.45293e-14
KIAA1211	2.75536	1.81416e-23
KIAA1257	1.86176	1.29982e-13
KIAA1456	-1.98532	5.78065e-24
KIAA1467	1.72367	1.98641e-07
KIAA1524	1.93241	6.91146e-25
KIAA1598	1.04802	1.99549e-19
KIAA1614	-1.12967	3.75756e-27
KIAA1644	1.30602	1.6762e-09
KIAA1683	-1.53622	4.16932e-22
KIF11	2.54501	8.33828e-31
KIF14	3.54289	8.51465e-31
KIF15	2.56592	1.69626e-28
KIF18A	2.34882	5.51057e-29
KIF18B	3.26821	2.89819e-30
KIF20A	3.2772	2.26464e-31
KIF22	1.20095	1.0923e-25
KIF23	2.61184	3.43485e-31
KIF24	1.51633	4.3288e-22
KIF25	-2.0862	7.12753e-18
KIF26A	-1.46196	8.66602e-26
KIF26B	2.90053	7.65397e-30
KIF2C	3.19864	1.19607e-30
KIF4A	3.82644	1.03951e-32
KIF4B	2.19076	2.20196e-15
KIFC1	2.88312	3.32951e-29
KIFC2	1.51134	1.58391e-13
KIR2DL4	1.94615	0.000851807
KIRREL	-1.17804	1.9011e-27
KISS1	1.78034	6.41326e-09
KISS1R	3.17386	6.55259e-12
KIT	-2.86396	7.82544e-23
KL	-2.24358	1.20757e-31
KLB	-4.06675	1.62312e-24
KLF1	1.90544	6.32014e-14
KLF10	-1.12481	1.58091e-21
KLF14	-1.7229	4.50137e-22
KLF15	-3.29184	9.95077e-32
KLF17	2.07625	9.5811e-06
KLF2	-1.5453	6.24076e-20
KLF4	-2.37614	2.71713e-27
KLF6	-1.19709	2.49198e-19
KLF8	-1.06655	2.50252e-22
KLF9	-1.54576	5.05648e-27
KLHDC1	-1.04466	7.67856e-23
KLHDC7B	2.56317	0.00164973
KLHDC9	1.21877	7.84045e-12
KLHL10	-1.43824	5.6042e-27
KLHL13	-2.78191	1.48493e-26
KLHL21	-1.20334	1.96472e-29
KLHL29	-2.66952	2.6673e-33
KLHL3	-1.24683	1.16971e-24
KLHL30	-2.79712	3.88377e-21
KLHL31	-3.36041	2.46145e-28
KLHL32	-1.05251	8.75699e-16
KLHL33	-3.16591	2.30131e-29
KLHL35	1.33547	5.75172e-11
KLHL4	-1.63946	4.74304e-16
KLHL40	-7.11825	6.91004e-10
KLK2	-3.24089	0.000702541
KLK3	-3.72397	1.39789e-13
KLK4	2.9882	6.31885e-17
KLK5	-1.00531	7.25989e-15
KLK7	-1.01805	6.4751e-14
KLRF1	-1.16435	5.38213e-17
KLRG2	1.72365	0.000117502
KMO	1.97778	5.26196e-10
KNSTRN	1.11213	2.35763e-22
KNTC1	1.13633	3.39757e-19
KPNA2	2.19235	9.31888e-31
KPNA7	1.73257	5.14174e-10
KREMEN2	3.49191	4.36137e-21
KRT10	1.72886	2.0596e-05
KRT14	-2.77414	4.87343e-20
KRT15	-1.54692	2.83897e-12
KRT17	-1.89246	5.98802e-15
KRT18	1.35983	7.30921e-16
KRT19	1.45979	1.87963e-14
KRT2	2.26926	0.00187807
KRT3	3.2186	7.81202e-10
KRT37	3.05517	6.83101e-10
KRT5	-2.21128	8.43741e-19
KRT74	-1.9599	5.06508e-17
KRT75	3.77057	0.0090563
KRT8	1.53783	1.20418e-17
KRTAP1-1	-1.23964	1.32464e-09
KRTAP13-4	-6.45007	7.20348e-24
KRTAP16-1	-1.37655	9.19072e-06
KRTAP3-1	1.39418	0.0134536
KRTAP5-7	1.04105	0.0370658
KY	-3.33641	2.08212e-26
LA16c-431H6.6	1.00053	0.00231434
LAG3	1.68809	0.00166157
LAGE3	1.63721	3.66101e-28
LAIR2	1.04382	0.0266541
LALBA	-2.37173	3.21595e-17
LAMA1	-1.44301	3.51913e-12
LAMA2	-1.24154	8.08968e-17
LAMA3	-1.5693	2.53803e-19
LAMA4	-1.12319	5.59787e-11
LAMB3	-1.73064	5.25935e-21
LAMC2	-1.333	2.08159e-13
LAMC3	-1.68525	9.23329e-11
LAMP3	1.86349	0.000279355
LAMP5	3.02901	1.68893e-25
LAMTOR2	1.15573	7.39302e-23
LAPTM4B	1.15402	2.78858e-06
LARP6	-1.564	4.44951e-29
LBX2	1.31071	2.49071e-14
[truncated: 1,848 more rows]

## Sheet: Supplementary Table 3
ONTOLOGY	ID	Description	GeneRatio	BgRatio	pvalue	p.adjust	qvalue	geneID	Count
BP	GO:0007422	peripheral nervous system development	6/108	77/18866	5.2162e-06	0.011606	0.00955937	NTF3/PLXNA4/NGF/NTRK3/POU3F2/NEFH	6
BP	GO:0098810	neurotransmitter reuptake	4/108	32/18866	3.22766e-05	0.0151263	0.0124588	SLC1A7/ATP1A2/SLC29A4/DRD2	4
BP	GO:0010810	regulation of cell-substrate adhesion	8/108	217/18866	3.53676e-05	0.0151263	0.0124588	CX3CL1/FAM107A/NEDD9/ABI3BP/TEK/SPOCK1/COL1A1/NPNT	8
BP	GO:0032526	response to retinoic acid	6/108	108/18866	3.64768e-05	0.0151263	0.0124588	AQP1/TESC/ALDH1A2/NTRK3/COL1A1/TRIML2	6
BP	GO:0051480	regulation of cytosolic calcium ion concentration	10/108	357/18866	3.88435e-05	0.0151263	0.0124588	ACKR3/CX3CL1/ATP1A2/SAA1/FFAR4/DRD2/DMD/TMEM178A/KISS1/FAM155A	10
BP	GO:0071300	cellular response to retinoic acid	5/108	67/18866	4.07899e-05	0.0151263	0.0124588	AQP1/TESC/ALDH1A2/NTRK3/COL1A1	5
BP	GO:0007162	negative regulation of cell adhesion	9/108	301/18866	5.84044e-05	0.0185643	0.0152905	CX3CL1/FAM107A/SEMA5A/DACT2/PLXNA4/SPOCK1/TNFSF4/COL1A1/LGALS9B	9
BP	GO:0001504	neurotransmitter uptake	4/108	42/18866	9.61402e-05	0.0205385	0.0169166	SLC1A7/ATP1A2/SLC29A4/DRD2	4
BP	GO:0048246	macrophage chemotaxis	4/108	42/18866	9.61402e-05	0.0205385	0.0169166	RARRES2/CX3CL1/CCL2/SAA1	4
BP	GO:0007204	positive regulation of cytosolic calcium ion concentration	9/108	322/18866	9.78125e-05	0.0205385	0.0169166	ACKR3/CX3CL1/ATP1A2/SAA1/FFAR4/DRD2/DMD/KISS1/FAM155A	9
BP	GO:0032970	regulation of actin filament-based process	10/108	405/18866	0.000110911	0.0205385	0.0169166	CX3CL1/NTF3/FAM107A/SEMA5A/ATP1A2/GSN/TNNC1/TEK/NTRK3/PPM1E	10
BP	GO:0048015	phosphatidylinositol-mediated signaling	7/108	192/18866	0.000118815	0.0205385	0.0169166	NTF3/GSN/NGF/TEK/NYAP1/NTRK3/MUC5AC	7
BP	GO:0072503	cellular divalent inorganic cation homeostasis	11/108	492/18866	0.00012	0.0205385	0.0169166	ACKR3/CX3CL1/ATP1A2/SAA1/FFAR4/DRD2/DMD/MT1M/TMEM178A/KISS1/FAM155A	11
BP	GO:0048017	inositol lipid-mediated signaling	7/108	196/18866	0.000135033	0.0214607	0.0176762	NTF3/GSN/NGF/TEK/NYAP1/NTRK3/MUC5AC	7
BP	GO:2000251	positive regulation of actin cytoskeleton reorganization	3/108	19/18866	0.000165367	0.0230973	0.0190242	NTF3/TEK/NTRK3	3
BP	GO:0045785	positive regulation of cell adhesion	10/108	428/18866	0.000173845	0.0230973	0.0190242	CX3CL1/CCL2/NEDD9/SAA1/ABI3BP/TEK/TNFSF4/FOXA1/SIRPG/NPNT	10
BP	GO:0015872	dopamine transport	4/108	49/18866	0.000176474	0.0230973	0.0190242	SNCG/SLC29A4/DRD2/SYT9	4
BP	GO:0070374	positive regulation of ERK1 and ERK2 cascade	7/108	215/18866	0.00023847	0.0294776	0.0242793	ACKR3/CX3CL1/CCL2/FFAR4/DRD2/TEK/NPNT	7
BP	GO:0050804	modulation of chemical synaptic transmission	10/108	454/18866	0.000278892	0.0305994	0.0252034	CX3CL1/NTF3/CCL2/FAM107A/ATP1A2/SNCG/NGF/DRD2/KISS1/SYT9	10
BP	GO:0099177	regulation of trans-synaptic signaling	10/108	455/18866	0.000283812	0.0305994	0.0252034	CX3CL1/NTF3/CCL2/FAM107A/ATP1A2/SNCG/NGF/DRD2/KISS1/SYT9	10
BP	GO:0006874	cellular calcium ion homeostasis	10/108	456/18866	0.000288804	0.0305994	0.0252034	ACKR3/CX3CL1/ATP1A2/SAA1/FFAR4/DRD2/DMD/TMEM178A/KISS1/FAM155A	10
BP	GO:1905517	macrophage migration	4/108	57/18866	0.000317656	0.0307099	0.0252944	RARRES2/CX3CL1/CCL2/SAA1	4
BP	GO:0031532	actin cytoskeleton reorganization	5/108	105/18866	0.000343369	0.0307099	0.0252944	NTF3/NEDD9/GSN/TEK/NTRK3	5
BP	GO:0055074	calcium ion homeostasis	10/108	468/18866	0.000354682	0.0307099	0.0252944	ACKR3/CX3CL1/ATP1A2/SAA1/FFAR4/DRD2/DMD/TMEM178A/KISS1/FAM155A	10
BP	GO:0051495	positive regulation of cytoskeleton organization	7/108	230/18866	0.000358857	0.0307099	0.0252944	CX3CL1/NTF3/SEMA5A/GSN/TEK/NTRK3/PPM1E	7
BP	GO:0098657	import into cell	7/108	230/18866	0.000358857	0.0307099	0.0252944	FOLR1/SLC1A7/ATP1A2/SLC29A4/DRD2/HCN2/FAM155A	7
BP	GO:0070372	regulation of ERK1 and ERK2 cascade	8/108	306/18866	0.000378092	0.0311576	0.0256631	ACKR3/CX3CL1/CCL2/NDRG2/FFAR4/DRD2/TEK/NPNT	8
BP	GO:0090287	regulation of cellular response to growth factor stimulus	8/108	310/18866	0.000412178	0.0327534	0.0269775	CCBE1/FOLR1/NTF3/RNF165/PRDM16/FGFBP1/NTRK3/NPNT	8
BP	GO:0070371	ERK1 and ERK2 cascade	8/108	325/18866	0.000563014	0.0431968	0.0355792	ACKR3/CX3CL1/CCL2/NDRG2/FFAR4/DRD2/TEK/NPNT	8
BP	GO:0050918	positive chemotaxis	4/108	67/18866	0.000589947	0.0437544	0.0360385	CX3CL1/NTF3/SEMA5A/NTRK3	4
BP	GO:0010812	negative regulation of cell-substrate adhesion	4/108	68/18866	0.000624079	0.0447928	0.0368938	CX3CL1/FAM107A/SPOCK1/COL1A1	4
BP	GO:0010811	positive regulation of cell-substrate adhesion	5/108	122/18866	0.000682653	0.0474657	0.0390954	CX3CL1/NEDD9/ABI3BP/TEK/NPNT	5
